# Supplementary material for: A Ru(ii)-arene complex with promising anti-Aβ activity
Source: RSC Adv. 2026 Feb 3;16(8):7056–65. doi: 10.1039/d5ra08313c (PMC12865786; doi:10.1039/d5ra08313c)
Supplement: RA-016-D5RA08313C-s002 [file RA-016-D5RA08313C-s002.cif]

# Supplementary Information (SI) for RSC Advances.
# This journal is © The Royal Society of Chemistry 2026

####################################################################### 
# 
# This file contains crystal structure data downloaded from the 
# Cambridge Structural Database (CSD) hosted by the Cambridge 
# Crystallographic Data Centre (CCDC).
# 
# Full information about CCDC data access policies and citation 
# guidelines are available at http://www.ccdc.cam.ac.uk/access/V1 
# 
# Audit and citation data items may have been added by the CCDC. 
# Please retain this information to preserve the provenance of 
# this file and to allow appropriate attribution of the data. 
# 
#######################################################################

data_genmw15
_database_code_depnum_ccdc_archive 'CCDC 2449928'
loop_
_audit_author_name
_audit_author_address
'William Brennessel'
;University of Rochester
United States of America
;
_audit_update_record             
;
2025-05-09 deposited with the CCDC.	2026-01-29 downloaded from the CCDC.
;
_audit_creation_date             2025-05-09
_audit_creation_method           
;
Olex2 1.5-ac6-020
(compiled 2024.02.14 svn.r2f8d729c for Rigaku Oxford Diffraction, GUI svn.r6966)
;
_shelx_SHELXL_version_number     2019/3
_chemical_name_common            ?
_chemical_name_systematic        ?
_chemical_formula_moiety         'C24 H26 Cl N2 O2 Ru, F6 P'
_chemical_formula_sum            'C24 H26 Cl F6 N2 O2 P Ru'
_chemical_formula_weight         655.96
_chemical_melting_point          ?
_chemical_oxdiff_formula         ?
loop_
_atom_type_symbol
_atom_type_description
_atom_type_scat_dispersion_real
_atom_type_scat_dispersion_imag
_atom_type_scat_source
C C 0.0181 0.0091 'International Tables Vol C Tables 4.2.6.8 and 6.1.1.4'
H H 0.0000 0.0000 'International Tables Vol C Tables 4.2.6.8 and 6.1.1.4'
Cl Cl 0.3639 0.7018 'International Tables Vol C Tables 4.2.6.8 and 6.1.1.4'
F F 0.0727 0.0534 'International Tables Vol C Tables 4.2.6.8 and 6.1.1.4'
N N 0.0311 0.0180 'International Tables Vol C Tables 4.2.6.8 and 6.1.1.4'
O O 0.0492 0.0322 'International Tables Vol C Tables 4.2.6.8 and 6.1.1.4'
P P 0.2955 0.4335 'International Tables Vol C Tables 4.2.6.8 and 6.1.1.4'
Ru Ru 0.0552 3.2960 'International Tables Vol C Tables 4.2.6.8 and 6.1.1.4'

_shelx_space_group_comment       
;
The symmetry employed for this shelxl refinement is uniquely defined
by the following loop, which should always be used as a source of
symmetry information in preference to the above space-group names.
They are only intended as comments.
;
_space_group_crystal_system      orthorhombic
_space_group_IT_number           61
_space_group_name_H-M_alt        'P b c a'
_space_group_name_Hall           '-P 2ac 2ab'
loop_
_space_group_symop_operation_xyz
'x, y, z'
'-x+1/2, -y, z+1/2'
'-x, y+1/2, -z+1/2'
'x+1/2, -y+1/2, -z'
'-x, -y, -z'
'x-1/2, y, -z-1/2'
'x, -y-1/2, z-1/2'
'-x-1/2, y-1/2, z'

_cell_length_a                   14.44500(10)
_cell_length_b                   14.88420(10)
_cell_length_c                   23.39920(10)
_cell_angle_alpha                90
_cell_angle_beta                 90
_cell_angle_gamma                90
_cell_volume                     5030.88(5)
_cell_formula_units_Z            8
_cell_measurement_reflns_used    29503
_cell_measurement_temperature    100.00(10)
_cell_measurement_theta_max      79.7320
_cell_measurement_theta_min      3.6010
_shelx_estimated_absorpt_T_max   0.615
_shelx_estimated_absorpt_T_min   0.402
_exptl_absorpt_coefficient_mu    7.273
_exptl_absorpt_correction_T_max  1.00000
_exptl_absorpt_correction_T_min  0.76175
_exptl_absorpt_correction_type   multi-scan
_exptl_absorpt_process_details   
;
CrysAlisPro 1.171.43.136a (Rigaku Oxford Diffraction, 2024)
Empirical absorption correction using spherical harmonics,
implemented in SCALE3 ABSPACK scaling algorithm.
;
_exptl_absorpt_special_details   ?
_exptl_crystal_colour            yellow-orange
_exptl_crystal_colour_modifier   ?
_exptl_crystal_colour_primary    orange
_exptl_crystal_density_diffrn    1.732
_exptl_crystal_density_meas      ?
_exptl_crystal_density_method    ?
_exptl_crystal_description       block
_exptl_crystal_F_000             2640
_exptl_crystal_size_max          0.153
_exptl_crystal_size_mid          0.127
_exptl_crystal_size_min          0.074
_exptl_transmission_factor_max   ?
_exptl_transmission_factor_min   ?
_diffrn_reflns_av_R_equivalents  0.0386
_diffrn_reflns_av_unetI/netI     0.0202
_diffrn_reflns_Laue_measured_fraction_full 0.999
_diffrn_reflns_Laue_measured_fraction_max 0.982
_diffrn_reflns_limit_h_max       15
_diffrn_reflns_limit_h_min       -18
_diffrn_reflns_limit_k_max       18
_diffrn_reflns_limit_k_min       -18
_diffrn_reflns_limit_l_max       26
_diffrn_reflns_limit_l_min       -29
_diffrn_reflns_number            44968
_diffrn_reflns_point_group_measured_fraction_full 0.999
_diffrn_reflns_point_group_measured_fraction_max 0.982
_diffrn_reflns_theta_full        74.504
_diffrn_reflns_theta_max         80.159
_diffrn_reflns_theta_min         3.778
_diffrn_ambient_environment      N~2~
_diffrn_ambient_temperature      100.00(10)
_diffrn_detector                 'Hybrid Pixel Array Detector'
_diffrn_detector_area_resol_mean 10.0000
_diffrn_detector_type            HyPix
_diffrn_measured_fraction_theta_full 0.999
_diffrn_measured_fraction_theta_max 0.982
_diffrn_measurement_details      
;
List of Runs (angles in degrees, time in seconds):

  # Type    Start    End  Width  t~exp~   \w     \q     \k     \f   Frames
#--------------------------------------------------------------------------
  1  \w    -11.00  28.00   0.50    0.16    --  -47.28  19.00 120.00   78
  2  \w    -11.00  28.00   0.50    0.16    --  -47.28  19.00 150.00   78
  3  \w    -11.00  28.00   0.50    0.16    --  -47.28  19.00  60.00   78
  4  \w    -11.00  28.00   0.50    0.16    --  -47.28  19.00 -90.00   78
  5  \w    -11.00  28.00   0.50    0.16    --  -47.28  19.00-150.00   78
  6  \w   -120.00 -35.00   0.50    0.16    --  -47.28 -38.00 -30.00  170
  7  \w   -119.00 -27.00   0.50    0.16    --  -47.28 -71.00 126.00  184
  8  \w   -119.00 -86.00   0.50    0.16    --  -47.28 -57.00  60.00   66
  9  \w    -85.00 -19.00   0.50    0.64    --  -91.75  71.00-102.00  132
 10  \w    -48.00 -19.00   0.50    0.64    --  -91.75  50.00  75.00   58
 11  \w   -163.00 -78.00   0.50    0.64    --  -91.75 -50.00 -71.00  170
 12  \w   -119.00 -25.00   0.50    0.16    --  -47.28 -77.00-150.00  188
 13  \w   -119.00 -57.00   0.50    0.16    --  -47.28-148.00-105.00  124
 14  \w     44.00 110.00   0.50    0.64    --  113.25-123.00  58.00  132
 15  \w     42.00 106.00   0.50    0.64    --  113.25 -94.00  60.00  128
 16  \w     47.00 128.00   0.50    0.64    --  113.25-148.00-105.00  162
 17  \w     47.00 128.00   0.50    0.64    --  113.25-148.00-105.00  162
 18  \w     42.00  81.00   0.50    0.64    --  113.25 -61.00  30.00   78
 19  \w     42.00  81.00   0.50    0.64    --  113.25 -61.00  90.00   78
 20  \w     42.00  81.00   0.50    0.64    --  113.25 -61.00 120.00   78
 21  \w    101.00 178.00   0.50    0.64    --  113.25  30.00-120.00  154
 22  \w     97.00 178.00   0.50    0.64    --  113.25  61.00  90.00  162
 23  \w     95.00 178.00   0.50    0.64    --  113.25 125.00 150.00  166
;
_diffrn_measurement_device       'four-circle diffractometer'
_diffrn_measurement_device_type  'XtaLAB Synergy, Dualflex, HyPix'
_diffrn_measurement_method       '\w scans'
_diffrn_orient_matrix_type       
'CrysAlisPro convention (1999,Acta A55,543-557)'
_diffrn_orient_matrix_UB_11      -0.0829625000
_diffrn_orient_matrix_UB_12      -0.0145469000
_diffrn_orient_matrix_UB_13      0.0403092000
_diffrn_orient_matrix_UB_21      -0.0177128000
_diffrn_orient_matrix_UB_22      0.1020993000
_diffrn_orient_matrix_UB_23      0.0009584000
_diffrn_orient_matrix_UB_31      -0.0646022000
_diffrn_orient_matrix_UB_32      -0.0094340000
_diffrn_orient_matrix_UB_33      -0.0520169000
_diffrn_radiation_monochromator  mirror
_diffrn_radiation_probe          x-ray
_diffrn_radiation_type           'Cu K\a'
_diffrn_radiation_wavelength     1.54184
_diffrn_source                   'micro-focus sealed X-ray tube'
_diffrn_source_type              'PhotonJet (Cu) X-ray Source'
_diffrn_special_details          ?
_reflns_Friedel_coverage         0.000
_reflns_Friedel_fraction_full    .
_reflns_Friedel_fraction_max     .
_reflns_number_gt                5069
_reflns_number_total             5403
_reflns_special_details          
;
 Reflections were merged by SHELXL according to the crystal
 class for the calculation of statistics and refinement.
 
 _reflns_Friedel_fraction is defined as the number of unique
 Friedel pairs measured divided by the number that would be
 possible theoretically, ignoring centric projections and
 systematic absences.
;
_reflns_threshold_expression     'I > 2\s(I)'
_computing_cell_refinement       'CrysAlisPro 1.171.43.136a (Rigaku OD, 2024)'
_computing_data_collection       'CrysAlisPro 1.171.43.136a (Rigaku OD, 2024)'
_computing_data_reduction        'CrysAlisPro 1.171.43.136a (Rigaku OD, 2024)'
_computing_molecular_graphics    'Olex2 1.5-ac6-020 (Dolomanov et al., 2009)'
_computing_publication_material  'Olex2 1.5-ac6-020 (Dolomanov et al., 2009)'
_computing_structure_refinement  'SHELXL 2019/3 (Sheldrick, 2015b)'
_computing_structure_solution    'SHELXT 2018/2 (Sheldrick, 2015a)'
_refine_diff_density_max         0.536
_refine_diff_density_min         -0.675
_refine_diff_density_rms         0.078
_refine_ls_extinction_coef       0.000057(14)
_refine_ls_extinction_expression Fc^*^=kFc[1+0.001xFc^2^\l^3^/sin(2\q)]^-1/4^
_refine_ls_extinction_method     'SHELXL-2019/2 (Sheldrick 2019)'
_refine_ls_goodness_of_fit_ref   1.095
_refine_ls_hydrogen_treatment    constr
_refine_ls_matrix_type           full
_refine_ls_number_parameters     340
_refine_ls_number_reflns         5403
_refine_ls_number_restraints     0
_refine_ls_R_factor_all          0.0305
_refine_ls_R_factor_gt           0.0286
_refine_ls_restrained_S_all      1.095
_refine_ls_shift/su_max          0.002
_refine_ls_shift/su_mean         0.000
_refine_ls_structure_factor_coef Fsqd
_refine_ls_weighting_details     
'w=1/[\s^2^(Fo^2^)+(0.0380P)^2^+6.2898P] where P=(Fo^2^+2Fc^2^)/3'
_refine_ls_weighting_scheme      calc
_refine_ls_wR_factor_gt          0.0778
_refine_ls_wR_factor_ref         0.0791
_refine_special_details          ?
_olex2_refinement_description    
;
1. Fixed Uiso
 At 1.2 times of:
  All C(H) groups
 At 1.5 times of:
  All C(H,H,H) groups
2.a Ternary CH refined with riding coordinates:
 C7(H7)
2.b Aromatic/amide H refined with riding coordinates:
 C2(H2), C3(H3), C5(H5), C6(H6), C11(H11), C12(H12), C15(H15), C16(H16),
 C19(H19), C20(H20)
2.c Idealised Me refined as rotating group:
 C8(H8A,H8B,H8C), C9(H9A,H9B,H9C), C10(H10A,H10B,H10C), C23(H23A,H23B,H23C),
 C24(H24A,H24B,H24C)
;
_atom_sites_solution_hydrogens   geom
_atom_sites_solution_primary     dual
_atom_sites_solution_secondary   difmap
loop_
_atom_site_label
_atom_site_type_symbol
_atom_site_fract_x
_atom_site_fract_y
_atom_site_fract_z
_atom_site_U_iso_or_equiv
_atom_site_adp_type
_atom_site_occupancy
_atom_site_site_symmetry_order
_atom_site_calc_flag
_atom_site_refinement_flags_posn
_atom_site_refinement_flags_adp
_atom_site_refinement_flags_occupancy
_atom_site_disorder_assembly
_atom_site_disorder_group
Ru1 Ru 0.55218(2) 0.80978(2) 0.46945(2) 0.01788(7) Uani 1 1 d . . . . .
Cl1 Cl 0.40307(4) 0.87160(4) 0.44885(3) 0.02665(13) Uani 1 1 d . . . . .
O1 O 0.35867(13) 0.45051(11) 0.40156(7) 0.0263(4) Uani 1 1 d . . . . .
O2 O 0.34827(12) 0.63241(11) 0.67464(7) 0.0254(4) Uani 1 1 d . . . . .
N1 N 0.49570(14) 0.68804(12) 0.43978(8) 0.0194(4) Uani 1 1 d . . . . .
N2 N 0.48898(13) 0.75780(13) 0.54281(8) 0.0191(4) Uani 1 1 d . . . . .
C1 C 0.62142(16) 0.90067(15) 0.40781(10) 0.0210(4) Uani 1 1 d . . . . .
C2 C 0.66361(16) 0.81546(15) 0.40642(10) 0.0220(5) Uani 1 1 d . . . . .
H2 H 0.670087 0.785252 0.370876 0.026 Uiso 1 1 calc R U . . .
C3 C 0.69701(16) 0.77331(16) 0.45746(10) 0.0224(5) Uani 1 1 d . . . . .
H3 H 0.725283 0.715782 0.455287 0.027 Uiso 1 1 calc R U . . .
C4 C 0.68832(15) 0.81647(16) 0.51104(10) 0.0215(5) Uani 1 1 d . . . . .
C5 C 0.64745(15) 0.90365(15) 0.51252(10) 0.0207(4) Uani 1 1 d . . . . .
H5 H 0.642869 0.934777 0.547855 0.025 Uiso 1 1 calc R U . . .
C6 C 0.61394(16) 0.94401(15) 0.46246(10) 0.0206(4) Uani 1 1 d . . . . .
H6 H 0.585578 1.001476 0.464757 0.025 Uiso 1 1 calc R U . . .
C7 C 0.58156(17) 0.94816(16) 0.35631(10) 0.0244(5) Uani 1 1 d . . . . .
H7 H 0.526131 0.982652 0.369503 0.029 Uiso 1 1 calc R U . . .
C8 C 0.5496(2) 0.88491(19) 0.30912(12) 0.0369(7) Uani 1 1 d . . . . .
H8A H 0.602957 0.851652 0.294166 0.055 Uiso 1 1 calc R U . . .
H8B H 0.521278 0.919840 0.278236 0.055 Uiso 1 1 calc R U . . .
H8C H 0.504169 0.842524 0.324574 0.055 Uiso 1 1 calc R U . . .
C9 C 0.65203(19) 1.01624(17) 0.33379(11) 0.0302(5) Uani 1 1 d . . . . .
H9A H 0.668879 1.058011 0.364446 0.045 Uiso 1 1 calc R U . . .
H9B H 0.624841 1.049813 0.301905 0.045 Uiso 1 1 calc R U . . .
H9C H 0.707493 0.984516 0.320585 0.045 Uiso 1 1 calc R U . . .
C10 C 0.71776(17) 0.77188(17) 0.56547(11) 0.0272(5) Uani 1 1 d . . . . .
H10A H 0.676599 0.790576 0.596569 0.041 Uiso 1 1 calc R U . . .
H10B H 0.781484 0.789385 0.574557 0.041 Uiso 1 1 calc R U . . .
H10C H 0.714455 0.706512 0.560904 0.041 Uiso 1 1 calc R U . . .
C11 C 0.49427(17) 0.65700(16) 0.38659(10) 0.0235(5) Uani 1 1 d . . . . .
H11 H 0.525379 0.690589 0.357898 0.028 Uiso 1 1 calc R U . . .
C12 C 0.44959(17) 0.57771(16) 0.37045(10) 0.0238(5) Uani 1 1 d . . . . .
H12 H 0.450135 0.558806 0.331668 0.029 Uiso 1 1 calc R U . . .
C13 C 0.40476(16) 0.52721(15) 0.41125(10) 0.0218(4) Uani 1 1 d . . . . .
C14 C 0.40515(16) 0.55701(15) 0.46906(9) 0.0196(4) Uani 1 1 d . . . . .
C15 C 0.36124(16) 0.51038(15) 0.51499(10) 0.0210(4) Uani 1 1 d . . . . .
H15 H 0.332321 0.454150 0.507907 0.025 Uiso 1 1 calc R U . . .
C16 C 0.36019(16) 0.54521(15) 0.56870(10) 0.0217(4) Uani 1 1 d . . . . .
H16 H 0.331699 0.512590 0.598840 0.026 Uiso 1 1 calc R U . . .
C17 C 0.40179(15) 0.63087(15) 0.58020(9) 0.0190(4) Uani 1 1 d . . . . .
C18 C 0.39544(16) 0.67556(16) 0.63393(10) 0.0211(4) Uani 1 1 d . . . . .
C19 C 0.43696(16) 0.75847(17) 0.64008(10) 0.0238(5) Uani 1 1 d . . . . .
H19 H 0.434262 0.789216 0.675616 0.029 Uiso 1 1 calc R U . . .
C20 C 0.48294(17) 0.79678(16) 0.59365(10) 0.0236(5) Uani 1 1 d . . . . .
H20 H 0.511422 0.853761 0.598720 0.028 Uiso 1 1 calc R U . . .
C21 C 0.44769(15) 0.67568(16) 0.53623(10) 0.0187(4) Uani 1 1 d . . . . .
C22 C 0.45047(15) 0.63846(15) 0.48029(10) 0.0178(4) Uani 1 1 d . . . . .
C23 C 0.3505(2) 0.42107(18) 0.34285(11) 0.0342(6) Uani 1 1 d . . . . .
H23A H 0.321846 0.468736 0.320002 0.051 Uiso 1 1 calc R U . . .
H23B H 0.311961 0.366949 0.341172 0.051 Uiso 1 1 calc R U . . .
H23C H 0.412144 0.407601 0.327609 0.051 Uiso 1 1 calc R U . . .
C24 C 0.3381(2) 0.67647(19) 0.72903(10) 0.0307(5) Uani 1 1 d . . . . .
H24A H 0.303641 0.732629 0.723950 0.046 Uiso 1 1 calc R U . . .
H24B H 0.399395 0.689687 0.744860 0.046 Uiso 1 1 calc R U . . .
H24C H 0.304268 0.637080 0.755310 0.046 Uiso 1 1 calc R U . . .
P1 P 0.36257(5) 0.37404(4) 0.76477(3) 0.02540(14) Uani 1 1 d . . . . .
F1 F 0.33189(11) 0.33611(11) 0.70318(6) 0.0321(3) Uani 1 1 d . . . . .
F2 F 0.39420(14) 0.41118(12) 0.82586(7) 0.0454(4) Uani 1 1 d . . . . .
F3 F 0.46889(12) 0.35432(15) 0.74876(8) 0.0512(5) Uani 1 1 d . . . . .
F4 F 0.37102(18) 0.47123(12) 0.73798(9) 0.0651(7) Uani 1 1 d . . . . .
F5 F 0.25680(13) 0.39090(15) 0.78038(7) 0.0511(5) Uani 1 1 d . . . . .
F6 F 0.35535(13) 0.27574(10) 0.79090(7) 0.0368(4) Uani 1 1 d . . . . .

loop_
_atom_site_aniso_label
_atom_site_aniso_U_11
_atom_site_aniso_U_22
_atom_site_aniso_U_33
_atom_site_aniso_U_23
_atom_site_aniso_U_13
_atom_site_aniso_U_12
Ru1 0.01861(10) 0.01597(10) 0.01904(11) -0.00085(6) 0.00124(6) -0.00192(6)
Cl1 0.0217(3) 0.0234(3) 0.0348(3) -0.0038(2) -0.0031(2) 0.0006(2)
O1 0.0380(10) 0.0186(8) 0.0222(8) -0.0007(6) -0.0044(7) -0.0071(7)
O2 0.0317(9) 0.0257(8) 0.0187(7) 0.0013(7) 0.0051(7) -0.0003(7)
N1 0.0218(9) 0.0161(9) 0.0204(9) -0.0006(7) 0.0016(8) -0.0024(7)
N2 0.0193(9) 0.0187(9) 0.0195(8) -0.0009(7) 0.0023(7) -0.0025(7)
C1 0.0210(10) 0.0196(10) 0.0224(11) 0.0043(9) 0.0026(9) -0.0042(9)
C2 0.0205(11) 0.0212(11) 0.0242(11) -0.0008(9) 0.0070(9) -0.0024(8)
C3 0.0167(10) 0.0195(11) 0.0309(12) 0.0021(9) 0.0050(9) 0.0003(8)
C4 0.0140(9) 0.0260(11) 0.0245(11) 0.0026(9) -0.0019(9) -0.0041(8)
C5 0.0185(10) 0.0212(10) 0.0224(10) -0.0012(9) -0.0001(8) -0.0068(8)
C6 0.0195(10) 0.0165(10) 0.0259(11) 0.0015(9) 0.0018(9) -0.0045(8)
C7 0.0263(11) 0.0226(11) 0.0243(11) 0.0020(9) -0.0014(9) -0.0014(9)
C8 0.0557(18) 0.0273(13) 0.0276(13) 0.0028(11) -0.0118(12) -0.0040(12)
C9 0.0338(13) 0.0249(12) 0.0320(13) 0.0092(10) 0.0004(11) 0.0012(10)
C10 0.0253(11) 0.0292(12) 0.0272(12) 0.0051(10) 0.0008(9) -0.0002(10)
C11 0.0291(12) 0.0208(11) 0.0205(10) 0.0003(9) 0.0027(9) 0.0001(9)
C12 0.0310(12) 0.0208(11) 0.0196(10) -0.0011(9) -0.0010(9) 0.0002(9)
C13 0.0238(11) 0.0180(10) 0.0237(11) -0.0017(9) -0.0029(9) 0.0006(9)
C14 0.0208(10) 0.0171(10) 0.0209(11) 0.0002(8) -0.0013(8) 0.0022(9)
C15 0.0221(11) 0.0161(10) 0.0247(11) 0.0005(9) 0.0009(9) 0.0005(8)
C16 0.0205(11) 0.0201(10) 0.0245(11) 0.0040(9) 0.0030(9) 0.0002(9)
C17 0.0176(10) 0.0189(10) 0.0206(10) 0.0009(8) -0.0001(8) 0.0014(8)
C18 0.0201(10) 0.0235(11) 0.0198(10) 0.0018(9) -0.0007(9) 0.0045(9)
C19 0.0242(11) 0.0277(12) 0.0195(10) -0.0040(9) -0.0006(9) -0.0002(9)
C20 0.0250(12) 0.0228(11) 0.0232(11) -0.0038(9) 0.0005(9) -0.0041(9)
C21 0.0178(11) 0.0173(10) 0.0211(11) -0.0006(8) -0.0009(8) 0.0010(8)
C22 0.0183(10) 0.0154(10) 0.0197(10) 0.0009(8) -0.0005(8) 0.0009(8)
C23 0.0569(18) 0.0221(12) 0.0237(12) -0.0021(10) -0.0072(12) -0.0071(12)
C24 0.0397(14) 0.0334(13) 0.0190(11) -0.0018(10) 0.0061(10) 0.0026(11)
P1 0.0326(3) 0.0201(3) 0.0235(3) 0.0022(2) -0.0068(2) -0.0002(2)
F1 0.0358(8) 0.0373(8) 0.0233(7) -0.0027(6) -0.0033(6) 0.0009(7)
F2 0.0691(12) 0.0328(9) 0.0342(8) -0.0030(7) -0.0232(8) -0.0013(8)
F3 0.0296(8) 0.0893(15) 0.0348(9) 0.0240(10) -0.0026(7) -0.0035(9)
F4 0.1136(19) 0.0251(9) 0.0567(12) 0.0160(8) -0.0410(13) -0.0150(10)
F5 0.0425(10) 0.0756(13) 0.0351(9) -0.0144(9) -0.0058(8) 0.0272(10)
F6 0.0564(10) 0.0240(7) 0.0301(8) 0.0055(6) 0.0024(7) -0.0047(7)

_geom_special_details            
;
 All esds (except the esd in the dihedral angle between two l.s. planes)
 are estimated using the full covariance matrix.  The cell esds are taken
 into account individually in the estimation of esds in distances, angles
 and torsion angles; correlations between esds in cell parameters are only
 used when they are defined by crystal symmetry.  An approximate (isotropic)
 treatment of cell esds is used for estimating esds involving l.s. planes.
;
loop_
_geom_bond_atom_site_label_1
_geom_bond_atom_site_label_2
_geom_bond_distance
_geom_bond_site_symmetry_2
_geom_bond_publ_flag
Ru1 Cl1 2.3913(6) . ?
Ru1 N1 2.1050(18) . ?
Ru1 N2 2.0925(18) . ?
Ru1 C1 2.216(2) . ?
Ru1 C2 2.185(2) . ?
Ru1 C3 2.179(2) . ?
Ru1 C4 2.196(2) . ?
Ru1 C5 2.205(2) . ?
Ru1 C6 2.194(2) . ?
O1 C13 1.341(3) . ?
O1 C23 1.447(3) . ?
O2 C18 1.336(3) . ?
O2 C24 1.439(3) . ?
N1 C11 1.328(3) . ?
N1 C22 1.367(3) . ?
N2 C20 1.327(3) . ?
N2 C21 1.369(3) . ?
C1 C2 1.408(3) . ?
C1 C6 1.436(3) . ?
C1 C7 1.511(3) . ?
C2 H2 0.9500 . ?
C2 C3 1.433(3) . ?
C3 H3 0.9500 . ?
C3 C4 1.414(3) . ?
C4 C5 1.426(3) . ?
C4 C10 1.498(3) . ?
C5 H5 0.9500 . ?
C5 C6 1.403(3) . ?
C6 H6 0.9500 . ?
C7 H7 1.0000 . ?
C7 C8 1.523(4) . ?
C7 C9 1.530(3) . ?
C8 H8A 0.9800 . ?
C8 H8B 0.9800 . ?
C8 H8C 0.9800 . ?
C9 H9A 0.9800 . ?
C9 H9B 0.9800 . ?
C9 H9C 0.9800 . ?
C10 H10A 0.9800 . ?
C10 H10B 0.9800 . ?
C10 H10C 0.9800 . ?
C11 H11 0.9500 . ?
C11 C12 1.397(3) . ?
C12 H12 0.9500 . ?
C12 C13 1.377(3) . ?
C13 C14 1.424(3) . ?
C14 C15 1.428(3) . ?
C14 C22 1.403(3) . ?
C15 H15 0.9500 . ?
C15 C16 1.360(3) . ?
C16 H16 0.9500 . ?
C16 C17 1.435(3) . ?
C17 C18 1.425(3) . ?
C17 C21 1.394(3) . ?
C18 C19 1.380(3) . ?
C19 H19 0.9500 . ?
C19 C20 1.395(3) . ?
C20 H20 0.9500 . ?
C21 C22 1.422(3) . ?
C23 H23A 0.9800 . ?
C23 H23B 0.9800 . ?
C23 H23C 0.9800 . ?
C24 H24A 0.9800 . ?
C24 H24B 0.9800 . ?
C24 H24C 0.9800 . ?
P1 F1 1.6099(15) . ?
P1 F2 1.5993(17) . ?
P1 F3 1.6079(19) . ?
P1 F4 1.5814(18) . ?
P1 F5 1.5907(19) . ?
P1 F6 1.5891(16) . ?

loop_
_geom_angle_atom_site_label_1
_geom_angle_atom_site_label_2
_geom_angle_atom_site_label_3
_geom_angle
_geom_angle_site_symmetry_1
_geom_angle_site_symmetry_3
_geom_angle_publ_flag
N1 Ru1 Cl1 85.16(6) . . ?
N1 Ru1 C1 119.07(8) . . ?
N1 Ru1 C2 95.52(8) . . ?
N1 Ru1 C3 96.61(8) . . ?
N1 Ru1 C4 122.15(8) . . ?
N1 Ru1 C5 159.74(8) . . ?
N1 Ru1 C6 156.47(8) . . ?
N2 Ru1 Cl1 85.10(5) . . ?
N2 Ru1 N1 77.47(7) . . ?
N2 Ru1 C1 163.05(8) . . ?
N2 Ru1 C2 152.81(8) . . ?
N2 Ru1 C3 115.62(8) . . ?
N2 Ru1 C4 92.52(8) . . ?
N2 Ru1 C5 97.56(8) . . ?
N2 Ru1 C6 125.12(8) . . ?
C1 Ru1 Cl1 92.32(6) . . ?
C2 Ru1 Cl1 120.84(7) . . ?
C2 Ru1 C1 37.30(8) . . ?
C2 Ru1 C4 68.76(9) . . ?
C2 Ru1 C5 79.88(9) . . ?
C2 Ru1 C6 67.35(8) . . ?
C3 Ru1 Cl1 159.15(7) . . ?
C3 Ru1 C1 68.60(9) . . ?
C3 Ru1 C2 38.33(9) . . ?
C3 Ru1 C4 37.71(9) . . ?
C3 Ru1 C5 67.52(9) . . ?
C3 Ru1 C6 80.03(9) . . ?
C4 Ru1 Cl1 151.44(7) . . ?
C4 Ru1 C1 81.76(9) . . ?
C4 Ru1 C5 37.81(9) . . ?
C5 Ru1 Cl1 114.24(6) . . ?
C5 Ru1 C1 68.22(8) . . ?
C6 Ru1 Cl1 90.05(6) . . ?
C6 Ru1 C1 38.01(8) . . ?
C6 Ru1 C4 68.14(9) . . ?
C6 Ru1 C5 37.19(8) . . ?
C13 O1 C23 117.32(19) . . ?
C18 O2 C24 117.6(2) . . ?
C11 N1 Ru1 127.93(16) . . ?
C11 N1 C22 117.0(2) . . ?
C22 N1 Ru1 114.91(15) . . ?
C20 N2 Ru1 127.06(16) . . ?
C20 N2 C21 117.6(2) . . ?
C21 N2 Ru1 115.34(15) . . ?
C2 C1 Ru1 70.15(13) . . ?
C2 C1 C6 117.2(2) . . ?
C2 C1 C7 124.6(2) . . ?
C6 C1 Ru1 70.17(12) . . ?
C6 C1 C7 118.1(2) . . ?
C7 C1 Ru1 129.25(16) . . ?
Ru1 C2 H2 130.2 . . ?
C1 C2 Ru1 72.55(13) . . ?
C1 C2 H2 119.3 . . ?
C1 C2 C3 121.4(2) . . ?
C3 C2 Ru1 70.63(13) . . ?
C3 C2 H2 119.3 . . ?
Ru1 C3 H3 130.1 . . ?
C2 C3 Ru1 71.04(13) . . ?
C2 C3 H3 119.7 . . ?
C4 C3 Ru1 71.79(13) . . ?
C4 C3 C2 120.7(2) . . ?
C4 C3 H3 119.7 . . ?
C3 C4 Ru1 70.50(13) . . ?
C3 C4 C5 118.1(2) . . ?
C3 C4 C10 121.8(2) . . ?
C5 C4 Ru1 71.42(13) . . ?
C5 C4 C10 120.0(2) . . ?
C10 C4 Ru1 127.65(16) . . ?
Ru1 C5 H5 131.6 . . ?
C4 C5 Ru1 70.77(13) . . ?
C4 C5 H5 119.6 . . ?
C6 C5 Ru1 70.99(13) . . ?
C6 C5 C4 120.8(2) . . ?
C6 C5 H5 119.6 . . ?
Ru1 C6 H6 129.8 . . ?
C1 C6 Ru1 71.82(12) . . ?
C1 C6 H6 119.2 . . ?
C5 C6 Ru1 71.83(13) . . ?
C5 C6 C1 121.7(2) . . ?
C5 C6 H6 119.2 . . ?
C1 C7 H7 107.4 . . ?
C1 C7 C8 113.9(2) . . ?
C1 C7 C9 109.3(2) . . ?
C8 C7 H7 107.4 . . ?
C8 C7 C9 111.2(2) . . ?
C9 C7 H7 107.4 . . ?
C7 C8 H8A 109.5 . . ?
C7 C8 H8B 109.5 . . ?
C7 C8 H8C 109.5 . . ?
H8A C8 H8B 109.5 . . ?
H8A C8 H8C 109.5 . . ?
H8B C8 H8C 109.5 . . ?
C7 C9 H9A 109.5 . . ?
C7 C9 H9B 109.5 . . ?
C7 C9 H9C 109.5 . . ?
H9A C9 H9B 109.5 . . ?
H9A C9 H9C 109.5 . . ?
H9B C9 H9C 109.5 . . ?
C4 C10 H10A 109.5 . . ?
C4 C10 H10B 109.5 . . ?
C4 C10 H10C 109.5 . . ?
H10A C10 H10B 109.5 . . ?
H10A C10 H10C 109.5 . . ?
H10B C10 H10C 109.5 . . ?
N1 C11 H11 118.2 . . ?
N1 C11 C12 123.7(2) . . ?
C12 C11 H11 118.2 . . ?
C11 C12 H12 120.3 . . ?
C13 C12 C11 119.4(2) . . ?
C13 C12 H12 120.3 . . ?
O1 C13 C12 125.5(2) . . ?
O1 C13 C14 115.3(2) . . ?
C12 C13 C14 119.1(2) . . ?
C13 C14 C15 124.2(2) . . ?
C22 C14 C13 116.7(2) . . ?
C22 C14 C15 119.1(2) . . ?
C14 C15 H15 119.5 . . ?
C16 C15 C14 121.0(2) . . ?
C16 C15 H15 119.5 . . ?
C15 C16 H16 119.8 . . ?
C15 C16 C17 120.5(2) . . ?
C17 C16 H16 119.8 . . ?
C18 C17 C16 123.6(2) . . ?
C21 C17 C16 119.1(2) . . ?
C21 C17 C18 117.3(2) . . ?
O2 C18 C17 115.9(2) . . ?
O2 C18 C19 125.3(2) . . ?
C19 C18 C17 118.8(2) . . ?
C18 C19 H19 120.3 . . ?
C18 C19 C20 119.4(2) . . ?
C20 C19 H19 120.3 . . ?
N2 C20 C19 123.4(2) . . ?
N2 C20 H20 118.3 . . ?
C19 C20 H20 118.3 . . ?
N2 C21 C17 123.5(2) . . ?
N2 C21 C22 116.0(2) . . ?
C17 C21 C22 120.4(2) . . ?
N1 C22 C14 124.0(2) . . ?
N1 C22 C21 116.2(2) . . ?
C14 C22 C21 119.7(2) . . ?
O1 C23 H23A 109.5 . . ?
O1 C23 H23B 109.5 . . ?
O1 C23 H23C 109.5 . . ?
H23A C23 H23B 109.5 . . ?
H23A C23 H23C 109.5 . . ?
H23B C23 H23C 109.5 . . ?
O2 C24 H24A 109.5 . . ?
O2 C24 H24B 109.5 . . ?
O2 C24 H24C 109.5 . . ?
H24A C24 H24B 109.5 . . ?
H24A C24 H24C 109.5 . . ?
H24B C24 H24C 109.5 . . ?
F2 P1 F1 179.33(11) . . ?
F2 P1 F3 89.91(11) . . ?
F3 P1 F1 89.45(10) . . ?
F4 P1 F1 89.26(10) . . ?
F4 P1 F2 90.92(10) . . ?
F4 P1 F3 90.05(13) . . ?
F4 P1 F5 91.20(13) . . ?
F4 P1 F6 179.00(13) . . ?
F5 P1 F1 89.80(9) . . ?
F5 P1 F2 90.84(10) . . ?
F5 P1 F3 178.54(12) . . ?
F6 P1 F1 90.21(9) . . ?
F6 P1 F2 89.60(9) . . ?
F6 P1 F3 89.10(10) . . ?
F6 P1 F5 89.65(11) . . ?

loop_
_geom_torsion_atom_site_label_1
_geom_torsion_atom_site_label_2
_geom_torsion_atom_site_label_3
_geom_torsion_atom_site_label_4
_geom_torsion
_geom_torsion_site_symmetry_1
_geom_torsion_site_symmetry_2
_geom_torsion_site_symmetry_3
_geom_torsion_site_symmetry_4
_geom_torsion_publ_flag
Ru1 N1 C11 C12 -175.63(18) . . . . ?
Ru1 N1 C22 C14 177.63(17) . . . . ?
Ru1 N1 C22 C21 0.1(3) . . . . ?
Ru1 N2 C20 C19 177.99(18) . . . . ?
Ru1 N2 C21 C17 -179.62(17) . . . . ?
Ru1 N2 C21 C22 -2.1(3) . . . . ?
Ru1 C1 C2 C3 -53.19(19) . . . . ?
Ru1 C1 C6 C5 53.95(19) . . . . ?
Ru1 C1 C7 C8 -65.1(3) . . . . ?
Ru1 C1 C7 C9 169.88(17) . . . . ?
Ru1 C2 C3 C4 -53.99(19) . . . . ?
Ru1 C3 C4 C5 -55.06(18) . . . . ?
Ru1 C3 C4 C10 122.9(2) . . . . ?
Ru1 C4 C5 C6 -52.43(19) . . . . ?
Ru1 C5 C6 C1 -53.95(19) . . . . ?
O1 C13 C14 C15 0.5(3) . . . . ?
O1 C13 C14 C22 -178.2(2) . . . . ?
O2 C18 C19 C20 -178.9(2) . . . . ?
N1 C11 C12 C13 -0.7(4) . . . . ?
N2 C21 C22 N1 1.3(3) . . . . ?
N2 C21 C22 C14 -176.3(2) . . . . ?
C1 C2 C3 Ru1 54.1(2) . . . . ?
C1 C2 C3 C4 0.1(3) . . . . ?
C2 C1 C6 Ru1 -53.72(18) . . . . ?
C2 C1 C6 C5 0.2(3) . . . . ?
C2 C1 C7 C8 26.7(3) . . . . ?
C2 C1 C7 C9 -98.3(3) . . . . ?
C2 C3 C4 Ru1 53.64(19) . . . . ?
C2 C3 C4 C5 -1.4(3) . . . . ?
C2 C3 C4 C10 176.5(2) . . . . ?
C3 C4 C5 Ru1 54.60(18) . . . . ?
C3 C4 C5 C6 2.2(3) . . . . ?
C4 C5 C6 Ru1 52.33(19) . . . . ?
C4 C5 C6 C1 -1.6(3) . . . . ?
C6 C1 C2 Ru1 53.73(18) . . . . ?
C6 C1 C2 C3 0.5(3) . . . . ?
C6 C1 C7 C8 -151.7(2) . . . . ?
C6 C1 C7 C9 83.3(3) . . . . ?
C7 C1 C2 Ru1 -124.6(2) . . . . ?
C7 C1 C2 C3 -177.8(2) . . . . ?
C7 C1 C6 Ru1 124.7(2) . . . . ?
C7 C1 C6 C5 178.7(2) . . . . ?
C10 C4 C5 Ru1 -123.4(2) . . . . ?
C10 C4 C5 C6 -175.8(2) . . . . ?
C11 N1 C22 C14 1.4(3) . . . . ?
C11 N1 C22 C21 -176.1(2) . . . . ?
C11 C12 C13 O1 179.4(2) . . . . ?
C11 C12 C13 C14 -0.1(3) . . . . ?
C12 C13 C14 C15 -179.9(2) . . . . ?
C12 C13 C14 C22 1.4(3) . . . . ?
C13 C14 C15 C16 -176.5(2) . . . . ?
C13 C14 C22 N1 -2.1(3) . . . . ?
C13 C14 C22 C21 175.3(2) . . . . ?
C14 C15 C16 C17 1.3(3) . . . . ?
C15 C14 C22 N1 179.1(2) . . . . ?
C15 C14 C22 C21 -3.5(3) . . . . ?
C15 C16 C17 C18 173.6(2) . . . . ?
C15 C16 C17 C21 -3.4(3) . . . . ?
C16 C17 C18 O2 0.7(3) . . . . ?
C16 C17 C18 C19 -179.0(2) . . . . ?
C16 C17 C21 N2 179.5(2) . . . . ?
C16 C17 C21 C22 2.1(3) . . . . ?
C17 C18 C19 C20 0.7(3) . . . . ?
C17 C21 C22 N1 178.9(2) . . . . ?
C17 C21 C22 C14 1.3(3) . . . . ?
C18 C17 C21 N2 2.3(3) . . . . ?
C18 C17 C21 C22 -175.1(2) . . . . ?
C18 C19 C20 N2 0.3(4) . . . . ?
C20 N2 C21 C17 -1.3(3) . . . . ?
C20 N2 C21 C22 176.2(2) . . . . ?
C21 N2 C20 C19 -0.1(4) . . . . ?
C21 C17 C18 O2 177.7(2) . . . . ?
C21 C17 C18 C19 -2.0(3) . . . . ?
C22 N1 C11 C12 0.0(4) . . . . ?
C22 C14 C15 C16 2.2(3) . . . . ?
C23 O1 C13 C12 -4.0(4) . . . . ?
C23 O1 C13 C14 175.5(2) . . . . ?
C24 O2 C18 C17 -178.3(2) . . . . ?
C24 O2 C18 C19 1.4(3) . . . . ?

_shelx_res_file                  
;
TITL genmw15_a.res in Pbca
    genmw15.res
    created by SHELXL-2019/3 at 13:17:15 on 09-May-2025
REM Old TITL GENMW15_auto in Pbca
REM SHELXT solution in Pbca: R1 0.074, Rweak 0.002, Alpha 0.034
REM <I/s> 0.877 for 567 systematic absences, Orientation as input
REM Formula found by SHELXT: C24 N2 O2 F6 P Cl Ru
CELL 1.54184 14.445 14.8842 23.3992 90 90 90
ZERR 8 0.0001 0.0001 0.0001 0 0 0
LATT 1
SYMM 0.5-X,-Y,0.5+Z
SYMM -X,0.5+Y,0.5-Z
SYMM 0.5+X,0.5-Y,-Z
SFAC C H Cl F N O P Ru
UNIT 192 208 8 48 16 16 8 8

L.S. 12
PLAN  8
SIZE 0.153 0.127 0.074
TEMP -173
CONF
list 4
MORE -1
BOND $H
fmap 2
acta 149.008
OMIT 10 14 11
REM <olex2.extras>
REM <HklSrc "%.\\Faces.hkl">
REM </olex2.extras>

WGHT    0.038000    6.289800
EXTI    0.000057
FVAR       2.02648
RU1   8    0.552185    0.809783    0.469450    11.00000    0.01861    0.01597 =
         0.01904   -0.00085    0.00124   -0.00192
CL1   3    0.403074    0.871603    0.448854    11.00000    0.02173    0.02338 =
         0.03485   -0.00384   -0.00312    0.00055
O1    6    0.358674    0.450505    0.401564    11.00000    0.03803    0.01856 =
         0.02219   -0.00072   -0.00443   -0.00713
O2    6    0.348271    0.632411    0.674639    11.00000    0.03167    0.02572 =
         0.01869    0.00131    0.00510   -0.00025
N1    5    0.495698    0.688045    0.439784    11.00000    0.02177    0.01614 =
         0.02041   -0.00062    0.00158   -0.00240
N2    5    0.488981    0.757802    0.542811    11.00000    0.01931    0.01865 =
         0.01947   -0.00093    0.00231   -0.00250
C1    1    0.621419    0.900674    0.407811    11.00000    0.02098    0.01958 =
         0.02239    0.00430    0.00263   -0.00418
C2    1    0.663615    0.815459    0.406418    11.00000    0.02052    0.02119 =
         0.02418   -0.00076    0.00698   -0.00238
AFIX  43
H2    2    0.670087    0.785252    0.370876    11.00000   -1.20000
AFIX   0
C3    1    0.697011    0.773309    0.457456    11.00000    0.01673    0.01945 =
         0.03088    0.00210    0.00501    0.00026
AFIX  43
H3    2    0.725283    0.715782    0.455287    11.00000   -1.20000
AFIX   0
C4    1    0.688319    0.816472    0.511038    11.00000    0.01398    0.02605 =
         0.02454    0.00257   -0.00187   -0.00410
C5    1    0.647454    0.903649    0.512524    11.00000    0.01846    0.02116 =
         0.02241   -0.00123   -0.00008   -0.00680
AFIX  43
H5    2    0.642869    0.934777    0.547855    11.00000   -1.20000
AFIX   0
C6    1    0.613945    0.944006    0.462459    11.00000    0.01946    0.01649 =
         0.02586    0.00154    0.00184   -0.00447
AFIX  43
H6    2    0.585578    1.001476    0.464757    11.00000   -1.20000
AFIX   0
C7    1    0.581560    0.948158    0.356308    11.00000    0.02626    0.02260 =
         0.02429    0.00204   -0.00142   -0.00144
AFIX  13
H7    2    0.526131    0.982652    0.369503    11.00000   -1.20000
AFIX   0
C8    1    0.549648    0.884909    0.309117    11.00000    0.05573    0.02727 =
         0.02758    0.00279   -0.01181   -0.00397
AFIX 137
H8A   2    0.602957    0.851652    0.294166    11.00000   -1.50000
H8B   2    0.521278    0.919840    0.278236    11.00000   -1.50000
H8C   2    0.504169    0.842524    0.324574    11.00000   -1.50000
AFIX   0
C9    1    0.652026    1.016243    0.333787    11.00000    0.03379    0.02489 =
         0.03203    0.00924    0.00044    0.00122
AFIX 137
H9A   2    0.668879    1.058011    0.364446    11.00000   -1.50000
H9B   2    0.624841    1.049813    0.301905    11.00000   -1.50000
H9C   2    0.707493    0.984516    0.320585    11.00000   -1.50000
AFIX   0
C10   1    0.717759    0.771882    0.565472    11.00000    0.02530    0.02923 =
         0.02715    0.00511    0.00079   -0.00023
AFIX 137
H10A  2    0.676599    0.790576    0.596569    11.00000   -1.50000
H10B  2    0.781484    0.789385    0.574557    11.00000   -1.50000
H10C  2    0.714455    0.706512    0.560904    11.00000   -1.50000
AFIX   0
C11   1    0.494274    0.657001    0.386588    11.00000    0.02913    0.02078 =
         0.02052    0.00029    0.00268    0.00010
AFIX  43
H11   2    0.525379    0.690589    0.357898    11.00000   -1.20000
AFIX   0
C12   1    0.449592    0.577708    0.370445    11.00000    0.03103    0.02080 =
         0.01957   -0.00107   -0.00100    0.00020
AFIX  43
H12   2    0.450135    0.558806    0.331668    11.00000   -1.20000
AFIX   0
C13   1    0.404763    0.527205    0.411254    11.00000    0.02377    0.01798 =
         0.02369   -0.00170   -0.00288    0.00055
C14   1    0.405150    0.557006    0.469061    11.00000    0.02075    0.01705 =
         0.02088    0.00017   -0.00133    0.00218
C15   1    0.361245    0.510380    0.514990    11.00000    0.02208    0.01614 =
         0.02466    0.00052    0.00086    0.00050
AFIX  43
H15   2    0.332321    0.454150    0.507907    11.00000   -1.20000
AFIX   0
C16   1    0.360191    0.545207    0.568699    11.00000    0.02047    0.02014 =
         0.02453    0.00403    0.00300    0.00025
AFIX  43
H16   2    0.331699    0.512590    0.598840    11.00000   -1.20000
AFIX   0
C17   1    0.401793    0.630866    0.580199    11.00000    0.01759    0.01893 =
         0.02056    0.00085   -0.00008    0.00135
C18   1    0.395436    0.675559    0.633929    11.00000    0.02008    0.02345 =
         0.01978    0.00175   -0.00075    0.00452
C19   1    0.436961    0.758473    0.640075    11.00000    0.02418    0.02775 =
         0.01949   -0.00399   -0.00065   -0.00022
AFIX  43
H19   2    0.434262    0.789216    0.675616    11.00000   -1.20000
AFIX   0
C20   1    0.482945    0.796783    0.593655    11.00000    0.02497    0.02275 =
         0.02319   -0.00378    0.00055   -0.00408
AFIX  43
H20   2    0.511422    0.853761    0.598720    11.00000   -1.20000
AFIX   0
C21   1    0.447689    0.675678    0.536231    11.00000    0.01777    0.01729 =
         0.02109   -0.00060   -0.00086    0.00096
C22   1    0.450475    0.638457    0.480287    11.00000    0.01831    0.01535 =
         0.01973    0.00088   -0.00049    0.00086
C23   1    0.350497    0.421074    0.342851    11.00000    0.05688    0.02213 =
         0.02366   -0.00211   -0.00716   -0.00709
AFIX 137
H23A  2    0.321846    0.468736    0.320002    11.00000   -1.50000
H23B  2    0.311961    0.366949    0.341172    11.00000   -1.50000
H23C  2    0.412144    0.407601    0.327609    11.00000   -1.50000
AFIX   0
C24   1    0.338081    0.676466    0.729028    11.00000    0.03968    0.03337 =
         0.01903   -0.00181    0.00607    0.00265
AFIX 137
H24A  2    0.303641    0.732629    0.723950    11.00000   -1.50000
H24B  2    0.399395    0.689687    0.744860    11.00000   -1.50000
H24C  2    0.304268    0.637080    0.755310    11.00000   -1.50000
AFIX   0

P1    7    0.362567    0.374037    0.764770    11.00000    0.03262    0.02010 =
         0.02349    0.00222   -0.00684   -0.00023
F1    4    0.331893    0.336113    0.703183    11.00000    0.03577    0.03729 =
         0.02327   -0.00268   -0.00331    0.00089
F2    4    0.394204    0.411179    0.825859    11.00000    0.06910    0.03283 =
         0.03424   -0.00297   -0.02318   -0.00126
F3    4    0.468891    0.354322    0.748761    11.00000    0.02956    0.08930 =
         0.03479    0.02397   -0.00258   -0.00346
F4    4    0.371019    0.471235    0.737979    11.00000    0.11357    0.02515 =
         0.05666    0.01598   -0.04102   -0.01497
F5    4    0.256803    0.390896    0.780383    11.00000    0.04247    0.07563 =
         0.03509   -0.01439   -0.00579    0.02723
F6    4    0.355349    0.275745    0.790903    11.00000    0.05638    0.02397 =
         0.03009    0.00551    0.00239   -0.00472
HKLF 4


REM  genmw15_a.res in Pbca
REM wR2 = 0.0791, GooF = S = 1.095, Restrained GooF = 1.095 for all data
REM R1 = 0.0286 for 5069 Fo > 4sig(Fo) and 0.0305 for all 5403 data
REM 340 parameters refined using 0 restraints

END

WGHT      0.0380      6.2889

REM Highest difference peak  0.536,  deepest hole -0.675,  1-sigma level  0.078
Q1    1   0.5251  0.7305  0.4494  11.00000  0.05    0.54
Q2    1   0.5433  0.8780  0.4424  11.00000  0.05    0.51
Q3    1   0.5733  0.7392  0.4691  11.00000  0.05    0.51
Q4    1   0.5572  0.7372  0.4875  11.00000  0.05    0.51
Q5    1   0.5328  0.8847  0.4752  11.00000  0.05    0.45
Q6    1   0.5438  0.8758  0.4960  11.00000  0.05    0.44
Q7    1   0.2830  0.4411  0.7726  11.00000  0.05    0.41
Q8    1   0.4463  0.3873  0.7692  11.00000  0.05    0.40
;
_shelx_res_checksum              6523
_olex2_submission_original_sample_id genmw15
_olex2_submission_special_instructions 'No special instructions were received'
_oxdiff_exptl_absorpt_empirical_details 
;
Empirical correction (ABSPACK) includes:
- Absorption correction using spherical harmonics
- Frame scaling
;
_oxdiff_exptl_absorpt_empirical_full_max 1.254
_oxdiff_exptl_absorpt_empirical_full_min 0.870
####################################################################### 
# 
# This file contains crystal structure data downloaded from the 
# Cambridge Structural Database (CSD) hosted by the Cambridge 
# Crystallographic Data Centre (CCDC).
# 
# Full information about CCDC data access policies and citation 
# guidelines are available at http://www.ccdc.cam.ac.uk/access/V1 
# 
# Audit and citation data items may have been added by the CCDC. 
# Please retain this information to preserve the provenance of 
# this file and to allow appropriate attribution of the data. 
# 
#######################################################################

data_genmw18
_database_code_depnum_ccdc_archive 'CCDC 2489851'
loop_
_audit_author_name
_audit_author_address
'William Brennessel'
;University of Rochester
United States of America
;
_audit_update_record             
;
2025-09-19 deposited with the CCDC.	2026-01-29 downloaded from the CCDC.
;

_vrf_PLAT007_genmw18             
;
PROBLEM: _G Number of Unrefined Donor-H Atoms .............. 2 
              H3C   H3D                                                         
RESPONSE: Due to the very low occupancy of this water molecule
(see response to alert PLAT302), the H atoms were given riding
models.
;

_vrf_PLAT302_genmw18             
;
PROBLEM: _G Anion/Solvent/Minor-Residue Disorder (Resd    5) .. 100% 
RESPONSE: Water molecule O3 is of partial occupancy (0.098(7)).
;

_audit_creation_date             2025-07-23
_audit_creation_method           
;
Olex2 1.5-ac6-020
(compiled 2024.02.14 svn.r2f8d729c for Rigaku Oxford Diffraction, GUI svn.r6966)
;
_shelx_SHELXL_version_number     2019/3
_chemical_name_common            ?
_chemical_name_systematic        ?
_chemical_formula_moiety         'C22 H24 Cl N4 Ru, F6 P, 2.098(H2 O)'
_chemical_formula_sum            'C22 H28.19 Cl F6 N4 O2.10 P Ru'
_chemical_formula_weight         663.77
_chemical_melting_point          ?
_chemical_oxdiff_formula         C22H28ClF6N4O2PRu
loop_
_atom_type_symbol
_atom_type_description
_atom_type_scat_dispersion_real
_atom_type_scat_dispersion_imag
_atom_type_scat_source
C C 0.0181 0.0091 'International Tables Vol C Tables 4.2.6.8 and 6.1.1.4'
H H 0.0000 0.0000 'International Tables Vol C Tables 4.2.6.8 and 6.1.1.4'
Cl Cl 0.3639 0.7018 'International Tables Vol C Tables 4.2.6.8 and 6.1.1.4'
F F 0.0727 0.0534 'International Tables Vol C Tables 4.2.6.8 and 6.1.1.4'
N N 0.0311 0.0180 'International Tables Vol C Tables 4.2.6.8 and 6.1.1.4'
O O 0.0492 0.0322 'International Tables Vol C Tables 4.2.6.8 and 6.1.1.4'
P P 0.2955 0.4335 'International Tables Vol C Tables 4.2.6.8 and 6.1.1.4'
Ru Ru 0.0552 3.2960 'International Tables Vol C Tables 4.2.6.8 and 6.1.1.4'

_shelx_space_group_comment       
;
The symmetry employed for this shelxl refinement is uniquely defined
by the following loop, which should always be used as a source of
symmetry information in preference to the above space-group names.
They are only intended as comments.
;
_space_group_crystal_system      triclinic
_space_group_IT_number           2
_space_group_name_H-M_alt        'P -1'
_space_group_name_Hall           '-P 1'
loop_
_space_group_symop_operation_xyz
'x, y, z'
'-x, -y, -z'

_cell_length_a                   7.09210(10)
_cell_length_b                   12.31010(10)
_cell_length_c                   15.07760(10)
_cell_angle_alpha                103.4700(10)
_cell_angle_beta                 93.5520(10)
_cell_angle_gamma                95.8310(10)
_cell_volume                     1268.51(2)
_cell_formula_units_Z            2
_cell_measurement_reflns_used    28899
_cell_measurement_temperature    99.99(10)
_cell_measurement_theta_max      79.7540
_cell_measurement_theta_min      3.0190
_shelx_estimated_absorpt_T_max   0.823
_shelx_estimated_absorpt_T_min   0.367
_exptl_absorpt_coefficient_mu    7.242
_exptl_absorpt_correction_T_max  1.00000
_exptl_absorpt_correction_T_min  0.65087
_exptl_absorpt_correction_type   multi-scan
_exptl_absorpt_process_details   
;
CrysAlisPro 1.171.44.114a (Rigaku Oxford Diffraction, 2025)
Empirical absorption correction using spherical harmonics,
implemented in SCALE3 ABSPACK scaling algorithm.
;
_exptl_absorpt_special_details   ?
_exptl_crystal_colour            yellow-orange
_exptl_crystal_colour_modifier   ?
_exptl_crystal_colour_primary    orange
_exptl_crystal_density_diffrn    1.738
_exptl_crystal_density_meas      ?
_exptl_crystal_density_method    ?
_exptl_crystal_description       plate
_exptl_crystal_F_000             670
loop_
_exptl_crystal_face_index_h
_exptl_crystal_face_index_k
_exptl_crystal_face_index_l
_exptl_crystal_face_perp_dist
-1 -7 -2 0.0712
4 -4 -1 0.0491
1 6 2 0.0552
-4 5 1 0.0491
0 -1 10 0.0139
0 1 -10 0.0139

_exptl_crystal_size_max          0.173
_exptl_crystal_size_mid          0.109
_exptl_crystal_size_min          0.028
loop_
_exptl_oxdiff_crystal_face_indexfrac_h
_exptl_oxdiff_crystal_face_indexfrac_k
_exptl_oxdiff_crystal_face_indexfrac_l
_exptl_oxdiff_crystal_face_x
_exptl_oxdiff_crystal_face_y
_exptl_oxdiff_crystal_face_z
-0.7549 -6.8699 -2.0353 0.0316 0.0142 0.9994
4.1308 -4.0411 -0.9441 0.8939 0.3711 0.2513
1.4595 6.4414 1.9499 0.1142 0.0463 -0.9924
-3.8662 4.7127 1.1537 -0.8605 -0.3574 -0.3630
0.0976 -0.5742 9.6071 -0.3539 0.8521 -0.3856
-0.0976 0.5742 -9.6071 0.3539 -0.8521 0.3856

_exptl_transmission_factor_max   ?
_exptl_transmission_factor_min   ?
_diffrn_reflns_av_R_equivalents  0.0476
_diffrn_reflns_av_unetI/netI     0.0237
_diffrn_reflns_Laue_measured_fraction_full 0.998
_diffrn_reflns_Laue_measured_fraction_max 0.981
_diffrn_reflns_limit_h_max       9
_diffrn_reflns_limit_h_min       -8
_diffrn_reflns_limit_k_max       14
_diffrn_reflns_limit_k_min       -15
_diffrn_reflns_limit_l_max       19
_diffrn_reflns_limit_l_min       -18
_diffrn_reflns_number            42850
_diffrn_reflns_point_group_measured_fraction_full 0.998
_diffrn_reflns_point_group_measured_fraction_max 0.981
_diffrn_reflns_theta_full        74.504
_diffrn_reflns_theta_max         80.114
_diffrn_reflns_theta_min         3.026
_diffrn_ambient_environment      N~2~
_diffrn_ambient_temperature      99.99(10)
_diffrn_detector                 'Hybrid Pixel Array Detector'
_diffrn_detector_area_resol_mean 10.0000
_diffrn_detector_type            HyPix
_diffrn_measured_fraction_theta_full 0.998
_diffrn_measured_fraction_theta_max 0.981
_diffrn_measurement_details      
;
List of Runs (angles in degrees, time in seconds):

  # Type    Start    End  Width  t~exp~   \w     \q     \k     \f   Frames
#--------------------------------------------------------------------------
  1  \w     25.00 120.00   0.50    0.05    --   47.40  77.00-150.00  190
  2  \w     25.00 120.00   0.50    0.05    --   47.40  77.00 -90.00  190
  3  \w     25.00 120.00   0.50    0.05    --   47.40  77.00   0.00  190
  4  \w     25.00 120.00   0.50    0.05    --   47.40  77.00  30.00  190
  5  \w     33.00 120.00   0.50    0.05    --   47.40  57.00   0.00  174
  6  \w     35.00 120.00   0.50    0.05    --   47.40  38.00-180.00  170
  7  \w     33.00 120.00   0.50    0.05    --   47.40  57.00-120.00  174
  8  \w     25.00 120.00   0.50    0.05    --   47.40  77.00  90.00  190
  9  \w     25.00 120.00   0.50    0.05    --   47.40  77.00 150.00  190
 10  \w     33.00 120.00   0.50    0.05    --   47.40  57.00 120.00  174
 11  \w     95.00 178.00   0.50    0.09    --  113.25 125.00  90.00  166
 12  \w     95.00 178.00   0.50    0.09    --  113.25 125.00 120.00  166
 13  \w    101.00 178.00   0.50    0.09    --  113.25  88.00 173.00  154
 14  \w     97.00 178.00   0.50    0.09    --  113.25  61.00  60.00  162
 15  \w     97.00 178.00   0.50    0.09    --  113.25  61.00-120.00  162
 16  \w     97.00 178.00   0.50    0.09    --  113.25  61.00-120.00  162
 17  \w    101.00 178.00   0.50    0.09    --  113.25  45.00-150.00  154
 18  \w    101.00 178.00   0.50    0.09    --  113.25  30.00-120.00  154
 19  \w    101.00 178.00   0.50    0.09    --  113.25  45.00 -90.00  154
 20  \w    100.00 178.00   0.50    0.09    --  113.25  15.00-180.00  156
 21  \w    101.00 178.00   0.50    0.09    --  113.25  30.00 -30.00  154
 22  \w    101.00 178.00   0.50    0.09    --  113.25  30.00  30.00  154
 23  \w    100.00 178.00   0.50    0.09    --  113.25  15.00 150.00  156
 24  \w     42.00 141.00   0.50    0.09    --  113.25 -88.00  56.00  198
 25  \w     42.00 111.00   0.50    0.09    --  113.25-125.00  90.00  138
 26  \w     42.00 111.00   0.50    0.09    --  113.25-125.00  90.00  138
 27  \w     42.00 111.00   0.50    0.09    --  113.25-125.00   0.00  138
 28  \w     42.00 111.00   0.50    0.09    --  113.25-125.00   0.00  138
 29  \w     42.00 106.00   0.50    0.09    --  113.25 -94.00  60.00  128
 30  \w     42.00 106.00   0.50    0.09    --  113.25 -94.00 -30.00  128
 31  \w     42.00 106.00   0.50    0.09    --  113.25 -94.00  30.00  128
 32  \w     42.00 106.00   0.50    0.09    --  113.25 -94.00 -60.00  128
 33  \w     42.00 106.00   0.50    0.09    --  113.25 -94.00 -60.00  128
 34  \w     42.00 106.00   0.50    0.09    --  113.25 -94.00-120.00  128
 35  \w     42.00 106.00   0.50    0.09    --  113.25 -94.00-150.00  128
 36  \w     42.00 106.00   0.50    0.09    --  113.25 -94.00-180.00  128
 37  \w     42.00  84.00   0.50    0.09    --  113.25 -61.00-180.00   84
 38  \w     42.00  84.00   0.50    0.09    --  113.25 -61.00-150.00   84
 39  \w     42.00 136.00   0.50    0.09    --  113.25 -77.00  90.00  188
 40  \w     42.00  84.00   0.50    0.09    --  113.25 -61.00 150.00   84
 41  \w     42.00  84.00   0.50    0.09    --  113.25 -61.00  90.00   84
 42  \w     42.00  84.00   0.50    0.09    --  113.25 -61.00 120.00   84
 43  \w     42.00  84.00   0.50    0.09    --  113.25 -61.00  60.00   84
 44  \w     42.00  84.00   0.50    0.09    --  113.25 -61.00 -30.00   84
 45  \w     42.00  84.00   0.50    0.09    --  113.25 -61.00 -90.00   84
 46  \w     34.00  95.00   0.50    0.05    --   47.40-125.00-180.00  122
 47  \w    -21.00  75.00   0.50    0.05    --   47.40 -88.00  56.00  192
 48  \w    -21.00  75.00   0.50    0.05    --   47.40 -88.00  56.00  192
 49  \w   -163.00 -69.00   0.50    0.09    --  -91.75 -77.00-180.00  188
 50  \w   -163.00 -69.00   0.50    0.09    --  -91.75 -76.00 -52.92  188
 51  \w   -163.00 -69.00   0.50    0.09    --  -91.75 -77.00   0.00  188
 52  \w   -163.00 -70.00   0.50    0.09    --  -91.75 -75.00 101.43  186
 53  \w   -163.00 -79.00   0.50    0.09    --  -91.75 -88.00  56.00  168
 54  \w   -163.00 -83.00   0.50    0.09    --  -91.75 -94.00 150.00  160
 55  \w   -163.00 -83.00   0.50    0.09    --  -91.75 -94.00 150.00  160
 56  \w   -119.00 -73.00   0.50    0.05    --  -47.40-125.00-150.00   92
 57  \w   -119.00 -73.00   0.50    0.05    --  -47.40-125.00-180.00   92
 58  \w     -9.00  28.00   0.50    0.05    --  -47.40  19.00  60.00   74
 59  \w    -30.00  26.00   0.50    0.05    --  -47.40  38.00  30.00  112
 60  \w    -61.00 -19.00   0.50    0.09    --  -91.75  61.00 -60.00   84
 61  \w    -30.00  26.00   0.50    0.05    --  -47.40  38.00 -90.00  112
 62  \w    -54.00  25.00   0.50    0.05    --  -47.40  57.00 150.00  158
 63  \w    -75.00  25.00   0.50    0.05    --  -47.40  88.00 173.00  200
 64  \w    -75.00  25.00   0.50    0.05    --  -47.40  88.00 173.00  200
 65  \w   -119.00 -19.00   0.50    0.09    --  -91.75  88.00 173.00  200
;
_diffrn_measurement_device       'four-circle diffractometer'
_diffrn_measurement_device_type  'XtaLAB Synergy, Dualflex, HyPix'
_diffrn_measurement_method       '\w scans'
_diffrn_orient_matrix_type       
'CrysAlisPro convention (1999,Acta A55,543-557)'
_diffrn_orient_matrix_UB_11      0.1935380000
_diffrn_orient_matrix_UB_12      -0.0141156000
_diffrn_orient_matrix_UB_13      -0.0396478000
_diffrn_orient_matrix_UB_21      0.0745489000
_diffrn_orient_matrix_UB_22      -0.0356830000
_diffrn_orient_matrix_UB_23      0.0858031000
_diffrn_orient_matrix_UB_31      -0.0709862000
_diffrn_orient_matrix_UB_32      -0.1238055000
_diffrn_orient_matrix_UB_33      -0.0468171000
_diffrn_oxdiff_digest_od_ed      
;

;
_diffrn_oxdiff_measurement_exp_name GENMW18.par
_diffrn_radiation_monochromator  mirror
_diffrn_radiation_probe          x-ray
_diffrn_radiation_type           'Cu K\a'
_diffrn_radiation_wavelength     1.54184
_diffrn_source                   'micro-focus sealed X-ray tube'
_diffrn_source_type              'PhotonJet (Cu) X-ray Source'
_reflns_Friedel_coverage         0.000
_reflns_Friedel_fraction_full    .
_reflns_Friedel_fraction_max     .
_reflns_number_gt                5328
_reflns_number_total             5429
_reflns_special_details          
;
 Reflections were merged by SHELXL according to the crystal
 class for the calculation of statistics and refinement.
 
 _reflns_Friedel_fraction is defined as the number of unique
 Friedel pairs measured divided by the number that would be
 possible theoretically, ignoring centric projections and
 systematic absences.
;
_reflns_threshold_expression     'I > 2\s(I)'
_computing_cell_refinement       'CrysAlisPro 1.171.44.114a (Rigaku OD, 2025)'
_computing_data_collection       
'CrysAlisPro system (CCD 44.114a 64-bit (release 13-06-2025))'
_computing_data_reduction        'CrysAlisPro 1.171.44.114a (Rigaku OD, 2025)'
_computing_molecular_graphics    'Olex2 1.5-ac6-020 (Dolomanov et al., 2009)'
_computing_publication_material  'Olex2 1.5-ac6-020 (Dolomanov et al., 2009)'
_computing_structure_refinement  'SHELXL 2019/3 (Sheldrick, 2015b)'
_computing_structure_solution    'SHELXT 2018/2 (Sheldrick, 2015a)'
_refine_diff_density_max         0.851
_refine_diff_density_min         -0.673
_refine_diff_density_rms         0.083
_refine_ls_extinction_coef       0.00121(9)
_refine_ls_extinction_expression Fc^*^=kFc[1+0.001xFc^2^\l^3^/sin(2\q)]^-1/4^
_refine_ls_extinction_method     'SHELXL-2019/2 (Sheldrick 2019)'
_refine_ls_goodness_of_fit_ref   1.044
_refine_ls_hydrogen_treatment    mixed
_refine_ls_matrix_type           full
_refine_ls_number_parameters     383
_refine_ls_number_reflns         5429
_refine_ls_number_restraints     0
_refine_ls_R_factor_all          0.0293
_refine_ls_R_factor_gt           0.0289
_refine_ls_restrained_S_all      1.044
_refine_ls_shift/su_max          0.001
_refine_ls_shift/su_mean         0.000
_refine_ls_structure_factor_coef Fsqd
_refine_ls_weighting_details     
'w=1/[\s^2^(Fo^2^)+(0.0254P)^2^+2.7085P] where P=(Fo^2^+2Fc^2^)/3'
_refine_ls_weighting_scheme      calc
_refine_ls_wR_factor_gt          0.0693
_refine_ls_wR_factor_ref         0.0696
_refine_special_details          
;
Water molecule O3 is of partial occupancy (0.098(7)).
;
_olex2_refinement_description    
;
1. Fixed Uiso
 At 1.2 times of:
  All C(H) groups
 At 1.5 times of:
  All C(H,H,H) groups, All O(H,H) groups
2. Others
 Sof(O3)=Sof(H3C)=Sof(H3D)=FVAR(1)
3.a Free rotating group:
 O3(H3C,H3D)
3.b Ternary CH refined with riding coordinates:
 C7(H7)
3.c Aromatic/amide H refined with riding coordinates:
 C2(H2), C3(H3), C5(H5), C6(H6), C11(H11), C12(H12), C15(H15), C16(H16),
 C19(H19), C20(H20)
3.d Idealised Me refined as rotating group:
 C8(H8A,H8B,H8C), C9(H9A,H9B,H9C), C10(H10A,H10B,H10C)
;
_atom_sites_solution_hydrogens   mixed
_atom_sites_solution_primary     dual
_atom_sites_solution_secondary   difmap
loop_
_atom_site_label
_atom_site_type_symbol
_atom_site_fract_x
_atom_site_fract_y
_atom_site_fract_z
_atom_site_U_iso_or_equiv
_atom_site_adp_type
_atom_site_occupancy
_atom_site_site_symmetry_order
_atom_site_calc_flag
_atom_site_refinement_flags_posn
_atom_site_refinement_flags_adp
_atom_site_refinement_flags_occupancy
_atom_site_disorder_assembly
_atom_site_disorder_group
Ru1 Ru 0.85045(2) 0.77780(2) 0.78052(2) 0.01241(7) Uani 1 1 d . . . . .
Cl1 Cl 0.54225(8) 0.80781(5) 0.71494(4) 0.01647(12) Uani 1 1 d . . . . .
N1 N 0.9486(3) 0.79077(16) 0.65491(13) 0.0134(4) Uani 1 1 d . . . . .
N2 N 0.7804(3) 0.61422(16) 0.69840(13) 0.0135(4) Uani 1 1 d . . . . .
N3 N 1.0598(3) 0.8018(2) 0.38792(15) 0.0194(4) Uani 1 1 d . . . . .
N4 N 0.5838(3) 0.31380(18) 0.50683(15) 0.0165(4) Uani 1 1 d . . . . .
C1 C 1.0272(3) 0.7282(2) 0.88623(15) 0.0155(5) Uani 1 1 d . . . . .
C2 C 0.8420(4) 0.7418(2) 0.91663(15) 0.0173(5) Uani 1 1 d . . . . .
H2 H 0.773922 0.682756 0.936795 0.021 Uiso 1 1 calc R U . . .
C3 C 0.7592(4) 0.8404(2) 0.91718(16) 0.0201(5) Uani 1 1 d . . . . .
H3 H 0.633895 0.845582 0.935307 0.024 Uiso 1 1 calc R U . . .
C4 C 0.8586(4) 0.9336(2) 0.89114(16) 0.0212(5) Uani 1 1 d . . . . .
C5 C 1.0426(4) 0.9217(2) 0.86370(16) 0.0196(5) Uani 1 1 d . . . . .
H5 H 1.113504 0.982955 0.847657 0.024 Uiso 1 1 calc R U . . .
C6 C 1.1259(3) 0.8197(2) 0.85930(16) 0.0171(5) Uani 1 1 d . . . . .
H6 H 1.248603 0.813161 0.838116 0.021 Uiso 1 1 calc R U . . .
C7 C 1.1096(4) 0.6197(2) 0.88569(17) 0.0192(5) Uani 1 1 d . . . . .
H7 H 1.003036 0.556980 0.867778 0.023 Uiso 1 1 calc R U . . .
C8 C 1.2581(5) 0.5954(2) 0.8178(2) 0.0318(6) Uani 1 1 d . . . . .
H8A H 1.206859 0.601728 0.757576 0.048 Uiso 1 1 calc R U . . .
H8B H 1.291103 0.519002 0.813334 0.048 Uiso 1 1 calc R U . . .
H8C H 1.372159 0.649630 0.838603 0.048 Uiso 1 1 calc R U . . .
C9 C 1.1894(5) 0.6233(3) 0.9831(2) 0.0371(7) Uani 1 1 d . . . . .
H9A H 1.295333 0.683760 1.002255 0.056 Uiso 1 1 calc R U . . .
H9B H 1.234796 0.551154 0.984639 0.056 Uiso 1 1 calc R U . . .
H9C H 1.089225 0.637404 1.024844 0.056 Uiso 1 1 calc R U . . .
C10 C 0.7636(5) 1.0368(2) 0.88886(19) 0.0305(6) Uani 1 1 d . . . . .
H10A H 0.831753 1.079902 0.851209 0.046 Uiso 1 1 calc R U . . .
H10B H 0.765425 1.083403 0.951271 0.046 Uiso 1 1 calc R U . . .
H10C H 0.631534 1.014251 0.862629 0.046 Uiso 1 1 calc R U . . .
C11 C 1.0452(3) 0.8807(2) 0.63561(16) 0.0159(5) Uani 1 1 d . . . . .
H11 H 1.087385 0.944262 0.684591 0.019 Uiso 1 1 calc R U . . .
C12 C 1.0863(3) 0.8857(2) 0.54824(16) 0.0168(5) Uani 1 1 d . . . . .
H12 H 1.157127 0.951319 0.538935 0.020 Uiso 1 1 calc R U . . .
C13 C 1.0252(3) 0.7955(2) 0.47324(16) 0.0148(4) Uani 1 1 d . . . . .
C14 C 0.9242(3) 0.69797(19) 0.49210(16) 0.0133(4) Uani 1 1 d . . . . .
C15 C 0.8560(3) 0.59728(19) 0.42339(15) 0.0140(4) Uani 1 1 d . . . . .
H15 H 0.873682 0.594562 0.360994 0.017 Uiso 1 1 calc R U . . .
C16 C 0.7666(3) 0.50557(19) 0.44607(16) 0.0142(4) Uani 1 1 d . . . . .
H16 H 0.722269 0.440233 0.399126 0.017 Uiso 1 1 calc R U . . .
C17 C 0.7379(3) 0.50568(19) 0.53914(15) 0.0128(4) Uani 1 1 d . . . . .
C18 C 0.6507(3) 0.41026(19) 0.56718(16) 0.0141(4) Uani 1 1 d . . . . .
C19 C 0.6382(3) 0.4218(2) 0.66120(16) 0.0158(5) Uani 1 1 d . . . . .
H19 H 0.586421 0.359636 0.682887 0.019 Uiso 1 1 calc R U . . .
C20 C 0.7010(3) 0.5233(2) 0.72268(16) 0.0152(4) Uani 1 1 d . . . . .
H20 H 0.686875 0.528801 0.785763 0.018 Uiso 1 1 calc R U . . .
C21 C 0.7995(3) 0.60392(19) 0.60706(15) 0.0124(4) Uani 1 1 d . . . . .
C22 C 0.8929(3) 0.70020(19) 0.58350(15) 0.0122(4) Uani 1 1 d . . . . .
P1 P 0.32796(11) 0.23578(6) 0.82884(5) 0.02644(16) Uani 1 1 d . . . . .
F1 F 0.3826(3) 0.16971(17) 0.90366(13) 0.0461(5) Uani 1 1 d . . . . .
F2 F 0.2736(3) 0.29896(17) 0.75019(13) 0.0430(5) Uani 1 1 d . . . . .
F3 F 0.5409(3) 0.2444(2) 0.80313(15) 0.0496(5) Uani 1 1 d . . . . .
F4 F 0.2796(4) 0.11904(17) 0.75327(14) 0.0630(7) Uani 1 1 d . . . . .
F5 F 0.1121(3) 0.2242(2) 0.85272(19) 0.0667(7) Uani 1 1 d . . . . .
F6 F 0.3682(4) 0.35088(17) 0.90286(14) 0.0561(6) Uani 1 1 d . . . . .
O1 O 0.3952(3) 0.13033(16) 0.57195(13) 0.0209(4) Uani 1 1 d . . . . .
O2 O 0.6611(3) -0.00211(16) 0.61059(14) 0.0217(4) Uani 1 1 d . . . . .
O3 O -0.088(3) 0.3458(15) 0.7886(12) 0.019(6) Uani 0.098(7) 1 d G . P . .
H3C H 0.012472 0.313011 0.797534 0.029 Uiso 0.098(7) 1 d G U P . .
H3D H -0.067095 0.372324 0.740941 0.029 Uiso 0.098(7) 1 d G U P . .
H3A H 1.122(5) 0.856(3) 0.381(2) 0.026(9) Uiso 1 1 d . . . . .
H4A H 0.579(5) 0.303(3) 0.448(2) 0.027(9) Uiso 1 1 d . . . . .
H3B H 1.013(5) 0.747(3) 0.342(3) 0.033(9) Uiso 1 1 d . . . . .
H2A H 0.660(5) -0.042(3) 0.563(3) 0.032(10) Uiso 1 1 d . . . . .
H1A H 0.328(6) 0.154(3) 0.614(3) 0.043(11) Uiso 1 1 d . . . . .
H4B H 0.532(5) 0.263(3) 0.525(2) 0.026(9) Uiso 1 1 d . . . . .
H1B H 0.474(6) 0.090(4) 0.587(3) 0.049(12) Uiso 1 1 d . . . . .
H2B H 0.632(6) -0.036(4) 0.647(3) 0.048(12) Uiso 1 1 d . . . . .

loop_
_atom_site_aniso_label
_atom_site_aniso_U_11
_atom_site_aniso_U_22
_atom_site_aniso_U_33
_atom_site_aniso_U_23
_atom_site_aniso_U_13
_atom_site_aniso_U_12
Ru1 0.01616(10) 0.01077(10) 0.00958(9) 0.00143(6) 0.00186(6) 0.00017(6)
Cl1 0.0178(3) 0.0166(3) 0.0153(2) 0.0042(2) 0.00255(19) 0.0019(2)
N1 0.0159(9) 0.0120(9) 0.0116(9) 0.0022(7) 0.0017(7) -0.0010(7)
N2 0.0152(9) 0.0124(9) 0.0119(9) 0.0018(7) 0.0014(7) 0.0003(7)
N3 0.0244(11) 0.0177(11) 0.0160(10) 0.0060(9) 0.0038(8) -0.0045(9)
N4 0.0190(10) 0.0119(10) 0.0177(10) 0.0033(8) 0.0010(8) -0.0020(8)
C1 0.0207(12) 0.0169(11) 0.0079(10) 0.0017(8) -0.0027(8) 0.0025(9)
C2 0.0247(12) 0.0209(12) 0.0073(10) 0.0055(9) 0.0027(9) 0.0014(10)
C3 0.0260(13) 0.0258(13) 0.0076(10) -0.0009(9) 0.0046(9) 0.0083(10)
C4 0.0330(14) 0.0158(12) 0.0104(11) -0.0041(9) -0.0031(10) 0.0034(10)
C5 0.0272(13) 0.0139(11) 0.0147(11) 0.0015(9) -0.0042(9) -0.0035(10)
C6 0.0166(11) 0.0179(12) 0.0136(11) 0.0005(9) -0.0028(9) -0.0029(9)
C7 0.0254(13) 0.0144(11) 0.0173(11) 0.0036(9) 0.0015(10) 0.0013(9)
C8 0.0384(16) 0.0217(14) 0.0386(16) 0.0073(12) 0.0160(13) 0.0109(12)
C9 0.055(2) 0.0360(17) 0.0230(14) 0.0081(12) -0.0034(13) 0.0215(15)
C10 0.0447(17) 0.0213(13) 0.0225(13) -0.0020(11) -0.0046(12) 0.0112(12)
C11 0.0173(11) 0.0135(11) 0.0150(11) 0.0020(9) 0.0002(9) -0.0023(9)
C12 0.0184(11) 0.0132(11) 0.0185(11) 0.0047(9) 0.0030(9) -0.0021(9)
C13 0.0129(10) 0.0155(11) 0.0168(11) 0.0056(9) 0.0030(8) 0.0014(8)
C14 0.0127(10) 0.0130(10) 0.0146(11) 0.0035(8) 0.0011(8) 0.0026(8)
C15 0.0152(11) 0.0150(11) 0.0111(10) 0.0012(8) 0.0019(8) 0.0030(9)
C16 0.0158(11) 0.0124(10) 0.0133(10) 0.0009(8) 0.0011(8) 0.0020(8)
C17 0.0116(10) 0.0126(10) 0.0134(10) 0.0016(8) 0.0016(8) 0.0012(8)
C18 0.0126(10) 0.0121(11) 0.0174(11) 0.0031(9) 0.0011(8) 0.0012(8)
C19 0.0172(11) 0.0138(11) 0.0171(11) 0.0056(9) 0.0028(9) -0.0006(9)
C20 0.0174(11) 0.0157(11) 0.0133(10) 0.0046(9) 0.0042(8) 0.0008(9)
C21 0.0136(10) 0.0113(10) 0.0123(10) 0.0026(8) 0.0016(8) 0.0014(8)
C22 0.0116(10) 0.0132(11) 0.0117(10) 0.0026(8) 0.0000(8) 0.0021(8)
P1 0.0393(4) 0.0214(3) 0.0175(3) 0.0049(3) 0.0022(3) -0.0018(3)
F1 0.0731(14) 0.0479(12) 0.0306(10) 0.0232(9) 0.0225(9) 0.0269(11)
F2 0.0447(11) 0.0456(11) 0.0381(10) 0.0230(9) -0.0183(8) -0.0152(9)
F3 0.0428(11) 0.0648(14) 0.0519(12) 0.0347(11) 0.0117(9) 0.0038(10)
F4 0.112(2) 0.0291(10) 0.0353(11) -0.0045(9) 0.0108(12) -0.0260(12)
F5 0.0464(13) 0.091(2) 0.0716(17) 0.0335(15) 0.0195(12) 0.0072(13)
F6 0.0897(18) 0.0289(10) 0.0409(11) -0.0061(8) -0.0203(11) 0.0163(11)
O1 0.0244(9) 0.0169(9) 0.0219(9) 0.0053(7) 0.0041(8) 0.0019(7)
O2 0.0282(10) 0.0190(9) 0.0198(10) 0.0084(8) 0.0046(8) 0.0009(7)
O3 0.027(11) 0.013(9) 0.017(9) 0.003(7) 0.000(7) 0.001(7)

_geom_special_details            
;
 All esds (except the esd in the dihedral angle between two l.s. planes)
 are estimated using the full covariance matrix.  The cell esds are taken
 into account individually in the estimation of esds in distances, angles
 and torsion angles; correlations between esds in cell parameters are only
 used when they are defined by crystal symmetry.  An approximate (isotropic)
 treatment of cell esds is used for estimating esds involving l.s. planes.
;
loop_
_geom_bond_atom_site_label_1
_geom_bond_atom_site_label_2
_geom_bond_distance
_geom_bond_site_symmetry_2
_geom_bond_publ_flag
Ru1 Cl1 2.4410(6) . ?
Ru1 N1 2.0925(19) . ?
Ru1 N2 2.0962(19) . ?
Ru1 C1 2.201(2) . ?
Ru1 C2 2.201(2) . ?
Ru1 C3 2.187(2) . ?
Ru1 C4 2.223(2) . ?
Ru1 C5 2.198(2) . ?
Ru1 C6 2.171(2) . ?
N1 C11 1.342(3) . ?
N1 C22 1.363(3) . ?
N2 C20 1.339(3) . ?
N2 C21 1.370(3) . ?
N3 C13 1.343(3) . ?
N3 H3A 0.80(4) . ?
N3 H3B 0.87(4) . ?
N4 C18 1.339(3) . ?
N4 H4A 0.87(4) . ?
N4 H4B 0.81(4) . ?
C1 C2 1.431(3) . ?
C1 C6 1.418(3) . ?
C1 C7 1.510(3) . ?
C2 H2 0.9500 . ?
C2 C3 1.400(4) . ?
C3 H3 0.9500 . ?
C3 C4 1.431(4) . ?
C4 C5 1.404(4) . ?
C4 C10 1.503(4) . ?
C5 H5 0.9500 . ?
C5 C6 1.431(4) . ?
C6 H6 0.9500 . ?
C7 H7 1.0000 . ?
C7 C8 1.517(4) . ?
C7 C9 1.530(4) . ?
C8 H8A 0.9800 . ?
C8 H8B 0.9800 . ?
C8 H8C 0.9800 . ?
C9 H9A 0.9800 . ?
C9 H9B 0.9800 . ?
C9 H9C 0.9800 . ?
C10 H10A 0.9800 . ?
C10 H10B 0.9800 . ?
C10 H10C 0.9800 . ?
C11 H11 0.9500 . ?
C11 C12 1.381(3) . ?
C12 H12 0.9500 . ?
C12 C13 1.399(3) . ?
C13 C14 1.430(3) . ?
C14 C15 1.436(3) . ?
C14 C22 1.404(3) . ?
C15 H15 0.9500 . ?
C15 C16 1.362(3) . ?
C16 H16 0.9500 . ?
C16 C17 1.430(3) . ?
C17 C18 1.434(3) . ?
C17 C21 1.401(3) . ?
C18 C19 1.401(3) . ?
C19 H19 0.9500 . ?
C19 C20 1.384(3) . ?
C20 H20 0.9500 . ?
C21 C22 1.427(3) . ?
P1 F1 1.5879(19) . ?
P1 F2 1.6107(19) . ?
P1 F3 1.581(2) . ?
P1 F4 1.603(2) . ?
P1 F5 1.594(2) . ?
P1 F6 1.574(2) . ?
O1 H1A 0.83(4) . ?
O1 H1B 0.84(5) . ?
O2 H2A 0.77(4) . ?
O2 H2B 0.79(5) . ?
O3 H3C 0.8702 . ?
O3 H3D 0.8700 . ?

loop_
_geom_angle_atom_site_label_1
_geom_angle_atom_site_label_2
_geom_angle_atom_site_label_3
_geom_angle
_geom_angle_site_symmetry_1
_geom_angle_site_symmetry_3
_geom_angle_publ_flag
N1 Ru1 Cl1 85.45(6) . . ?
N1 Ru1 N2 77.08(7) . . ?
N1 Ru1 C1 122.44(8) . . ?
N1 Ru1 C2 160.22(9) . . ?
N1 Ru1 C3 155.81(9) . . ?
N1 Ru1 C4 118.64(9) . . ?
N1 Ru1 C5 95.62(9) . . ?
N1 Ru1 C6 96.50(8) . . ?
N2 Ru1 Cl1 83.46(6) . . ?
N2 Ru1 C1 95.29(8) . . ?
N2 Ru1 C2 99.47(8) . . ?
N2 Ru1 C3 125.65(9) . . ?
N2 Ru1 C4 163.06(9) . . ?
N2 Ru1 C5 155.34(9) . . ?
N2 Ru1 C6 118.36(9) . . ?
C1 Ru1 Cl1 151.21(7) . . ?
C1 Ru1 C2 37.93(9) . . ?
C1 Ru1 C4 81.67(9) . . ?
C2 Ru1 Cl1 113.73(7) . . ?
C2 Ru1 C4 67.96(9) . . ?
C3 Ru1 Cl1 88.97(7) . . ?
C3 Ru1 C1 68.36(9) . . ?
C3 Ru1 C2 37.20(9) . . ?
C3 Ru1 C4 37.87(10) . . ?
C3 Ru1 C5 67.00(10) . . ?
C4 Ru1 Cl1 91.22(7) . . ?
C5 Ru1 Cl1 119.82(7) . . ?
C5 Ru1 C1 68.50(9) . . ?
C5 Ru1 C2 79.38(9) . . ?
C5 Ru1 C4 37.04(10) . . ?
C6 Ru1 Cl1 158.03(7) . . ?
C6 Ru1 C1 37.84(9) . . ?
C6 Ru1 C2 67.69(9) . . ?
C6 Ru1 C3 80.31(10) . . ?
C6 Ru1 C4 68.58(10) . . ?
C6 Ru1 C5 38.23(9) . . ?
C11 N1 Ru1 127.45(16) . . ?
C11 N1 C22 116.96(19) . . ?
C22 N1 Ru1 115.33(15) . . ?
C20 N2 Ru1 127.94(16) . . ?
C20 N2 C21 116.91(19) . . ?
C21 N2 Ru1 114.70(15) . . ?
C13 N3 H3A 119(2) . . ?
C13 N3 H3B 119(2) . . ?
H3A N3 H3B 122(3) . . ?
C18 N4 H4A 125(2) . . ?
C18 N4 H4B 119(2) . . ?
H4A N4 H4B 115(3) . . ?
C2 C1 Ru1 71.05(13) . . ?
C2 C1 C7 119.3(2) . . ?
C6 C1 Ru1 69.95(13) . . ?
C6 C1 C2 117.5(2) . . ?
C6 C1 C7 123.2(2) . . ?
C7 C1 Ru1 130.96(16) . . ?
Ru1 C2 H2 131.7 . . ?
C1 C2 Ru1 71.02(13) . . ?
C1 C2 H2 119.4 . . ?
C3 C2 Ru1 70.86(13) . . ?
C3 C2 C1 121.1(2) . . ?
C3 C2 H2 119.4 . . ?
Ru1 C3 H3 128.9 . . ?
C2 C3 Ru1 71.95(13) . . ?
C2 C3 H3 119.1 . . ?
C2 C3 C4 121.7(2) . . ?
C4 C3 Ru1 72.40(13) . . ?
C4 C3 H3 119.1 . . ?
C3 C4 Ru1 69.73(13) . . ?
C3 C4 C10 120.6(3) . . ?
C5 C4 Ru1 70.53(14) . . ?
C5 C4 C3 117.2(2) . . ?
C5 C4 C10 122.2(3) . . ?
C10 C4 Ru1 127.97(18) . . ?
Ru1 C5 H5 131.5 . . ?
C4 C5 Ru1 72.43(14) . . ?
C4 C5 H5 119.2 . . ?
C4 C5 C6 121.7(2) . . ?
C6 C5 Ru1 69.88(13) . . ?
C6 C5 H5 119.2 . . ?
Ru1 C6 H6 128.5 . . ?
C1 C6 Ru1 72.21(13) . . ?
C1 C6 C5 120.7(2) . . ?
C1 C6 H6 119.7 . . ?
C5 C6 Ru1 71.89(14) . . ?
C5 C6 H6 119.7 . . ?
C1 C7 H7 107.7 . . ?
C1 C7 C8 113.2(2) . . ?
C1 C7 C9 108.6(2) . . ?
C8 C7 H7 107.7 . . ?
C8 C7 C9 111.6(3) . . ?
C9 C7 H7 107.7 . . ?
C7 C8 H8A 109.5 . . ?
C7 C8 H8B 109.5 . . ?
C7 C8 H8C 109.5 . . ?
H8A C8 H8B 109.5 . . ?
H8A C8 H8C 109.5 . . ?
H8B C8 H8C 109.5 . . ?
C7 C9 H9A 109.5 . . ?
C7 C9 H9B 109.5 . . ?
C7 C9 H9C 109.5 . . ?
H9A C9 H9B 109.5 . . ?
H9A C9 H9C 109.5 . . ?
H9B C9 H9C 109.5 . . ?
C4 C10 H10A 109.5 . . ?
C4 C10 H10B 109.5 . . ?
C4 C10 H10C 109.5 . . ?
H10A C10 H10B 109.5 . . ?
H10A C10 H10C 109.5 . . ?
H10B C10 H10C 109.5 . . ?
N1 C11 H11 118.3 . . ?
N1 C11 C12 123.4(2) . . ?
C12 C11 H11 118.3 . . ?
C11 C12 H12 119.6 . . ?
C11 C12 C13 120.9(2) . . ?
C13 C12 H12 119.6 . . ?
N3 C13 C12 120.9(2) . . ?
N3 C13 C14 122.3(2) . . ?
C12 C13 C14 116.9(2) . . ?
C13 C14 C15 123.9(2) . . ?
C22 C14 C13 118.0(2) . . ?
C22 C14 C15 118.1(2) . . ?
C14 C15 H15 119.4 . . ?
C16 C15 C14 121.2(2) . . ?
C16 C15 H15 119.4 . . ?
C15 C16 H16 119.3 . . ?
C15 C16 C17 121.3(2) . . ?
C17 C16 H16 119.3 . . ?
C16 C17 C18 123.6(2) . . ?
C21 C17 C16 118.4(2) . . ?
C21 C17 C18 117.9(2) . . ?
N4 C18 C17 122.0(2) . . ?
N4 C18 C19 120.9(2) . . ?
C19 C18 C17 117.1(2) . . ?
C18 C19 H19 119.8 . . ?
C20 C19 C18 120.4(2) . . ?
C20 C19 H19 119.8 . . ?
N2 C20 C19 123.8(2) . . ?
N2 C20 H20 118.1 . . ?
C19 C20 H20 118.1 . . ?
N2 C21 C17 123.8(2) . . ?
N2 C21 C22 115.8(2) . . ?
C17 C21 C22 120.3(2) . . ?
N1 C22 C14 123.9(2) . . ?
N1 C22 C21 115.52(19) . . ?
C14 C22 C21 120.6(2) . . ?
F1 P1 F2 177.98(12) . . ?
F1 P1 F4 90.18(12) . . ?
F1 P1 F5 89.75(13) . . ?
F3 P1 F1 90.34(11) . . ?
F3 P1 F2 88.97(11) . . ?
F3 P1 F4 90.17(14) . . ?
F3 P1 F5 178.54(15) . . ?
F4 P1 F2 87.92(12) . . ?
F5 P1 F2 90.89(13) . . ?
F5 P1 F4 88.37(15) . . ?
F6 P1 F1 90.52(11) . . ?
F6 P1 F2 91.39(11) . . ?
F6 P1 F3 91.59(14) . . ?
F6 P1 F4 178.10(16) . . ?
F6 P1 F5 89.87(15) . . ?
H1A O1 H1B 112(4) . . ?
H2A O2 H2B 110(4) . . ?
H3C O3 H3D 104.5 . . ?

loop_
_geom_hbond_atom_site_label_D
_geom_hbond_atom_site_label_H
_geom_hbond_atom_site_label_A
_geom_hbond_distance_DH
_geom_hbond_distance_HA
_geom_hbond_distance_DA
_geom_hbond_angle_DHA
_geom_hbond_site_symmetry_A
_geom_hbond_publ_flag
O3 H3C F2 0.87 2.03 2.749(19) 138.8 . yes
O3 H3C F5 0.87 1.70 2.473(18) 146.4 . yes
N3 H3A O2 0.80(4) 2.22(4) 2.996(3) 167(3) 2_766 yes
N4 H4A Cl1 0.87(4) 2.56(4) 3.353(2) 152(3) 2_666 yes
N3 H3B F2 0.87(4) 2.34(4) 3.009(3) 135(3) 2_666 yes
N3 H3B O3 0.87(4) 2.16(4) 2.883(18) 140(3) 2_666 yes
O2 H2A O1 0.77(4) 2.06(4) 2.817(3) 166(4) 2_656 yes
O1 H1A F2 0.83(4) 2.46(4) 3.214(3) 150(4) . yes
O1 H1A F4 0.83(4) 2.28(4) 2.932(3) 136(4) . yes
N4 H4B O1 0.81(4) 2.10(4) 2.905(3) 180(4) . yes
O1 H1B O2 0.84(5) 1.90(5) 2.736(3) 175(4) . yes
O2 H2B Cl1 0.79(5) 2.43(5) 3.184(2) 161(4) 1_545 yes

loop_
_geom_torsion_atom_site_label_1
_geom_torsion_atom_site_label_2
_geom_torsion_atom_site_label_3
_geom_torsion_atom_site_label_4
_geom_torsion
_geom_torsion_site_symmetry_1
_geom_torsion_site_symmetry_2
_geom_torsion_site_symmetry_3
_geom_torsion_site_symmetry_4
_geom_torsion_publ_flag
Ru1 N1 C11 C12 -172.67(18) . . . . ?
Ru1 N1 C22 C14 171.98(17) . . . . ?
Ru1 N1 C22 C21 -8.6(3) . . . . ?
Ru1 N2 C20 C19 171.69(18) . . . . ?
Ru1 N2 C21 C17 -171.68(18) . . . . ?
Ru1 N2 C21 C22 10.0(3) . . . . ?
Ru1 C1 C2 C3 -52.2(2) . . . . ?
Ru1 C1 C6 C5 55.3(2) . . . . ?
Ru1 C1 C7 C8 65.9(3) . . . . ?
Ru1 C1 C7 C9 -169.5(2) . . . . ?
Ru1 C2 C3 C4 -54.9(2) . . . . ?
Ru1 C3 C4 C5 -53.88(19) . . . . ?
Ru1 C3 C4 C10 122.9(2) . . . . ?
Ru1 C4 C5 C6 -51.7(2) . . . . ?
Ru1 C5 C6 C1 -55.4(2) . . . . ?
N1 C11 C12 C13 1.1(4) . . . . ?
N2 C21 C22 N1 -1.0(3) . . . . ?
N2 C21 C22 C14 178.5(2) . . . . ?
N3 C13 C14 C15 2.0(4) . . . . ?
N3 C13 C14 C22 -179.2(2) . . . . ?
N4 C18 C19 C20 -177.4(2) . . . . ?
C1 C2 C3 Ru1 52.3(2) . . . . ?
C1 C2 C3 C4 -2.6(4) . . . . ?
C2 C1 C6 Ru1 -54.56(18) . . . . ?
C2 C1 C6 C5 0.7(3) . . . . ?
C2 C1 C7 C8 155.5(2) . . . . ?
C2 C1 C7 C9 -79.9(3) . . . . ?
C2 C3 C4 Ru1 54.7(2) . . . . ?
C2 C3 C4 C5 0.8(3) . . . . ?
C2 C3 C4 C10 177.6(2) . . . . ?
C3 C4 C5 Ru1 53.49(19) . . . . ?
C3 C4 C5 C6 1.7(3) . . . . ?
C4 C5 C6 Ru1 52.9(2) . . . . ?
C4 C5 C6 C1 -2.5(4) . . . . ?
C6 C1 C2 Ru1 54.01(18) . . . . ?
C6 C1 C2 C3 1.8(3) . . . . ?
C6 C1 C7 C8 -25.6(3) . . . . ?
C6 C1 C7 C9 99.0(3) . . . . ?
C7 C1 C2 Ru1 -127.0(2) . . . . ?
C7 C1 C2 C3 -179.2(2) . . . . ?
C7 C1 C6 Ru1 126.5(2) . . . . ?
C7 C1 C6 C5 -178.2(2) . . . . ?
C10 C4 C5 Ru1 -123.3(2) . . . . ?
C10 C4 C5 C6 -175.0(2) . . . . ?
C11 N1 C22 C14 -2.6(3) . . . . ?
C11 N1 C22 C21 176.8(2) . . . . ?
C11 C12 C13 N3 177.8(2) . . . . ?
C11 C12 C13 C14 -1.8(3) . . . . ?
C12 C13 C14 C15 -178.3(2) . . . . ?
C12 C13 C14 C22 0.5(3) . . . . ?
C13 C14 C15 C16 177.7(2) . . . . ?
C13 C14 C22 N1 1.8(3) . . . . ?
C13 C14 C22 C21 -177.6(2) . . . . ?
C14 C15 C16 C17 -0.4(3) . . . . ?
C15 C14 C22 N1 -179.3(2) . . . . ?
C15 C14 C22 C21 1.3(3) . . . . ?
C15 C16 C17 C18 -177.7(2) . . . . ?
C15 C16 C17 C21 1.8(3) . . . . ?
C16 C17 C18 N4 -2.0(4) . . . . ?
C16 C17 C18 C19 177.9(2) . . . . ?
C16 C17 C21 N2 -179.9(2) . . . . ?
C16 C17 C21 C22 -1.6(3) . . . . ?
C17 C18 C19 C20 2.7(3) . . . . ?
C17 C21 C22 N1 -179.3(2) . . . . ?
C17 C21 C22 C14 0.1(3) . . . . ?
C18 C17 C21 N2 -0.3(3) . . . . ?
C18 C17 C21 C22 177.9(2) . . . . ?
C18 C19 C20 N2 -1.8(4) . . . . ?
C20 N2 C21 C17 1.3(3) . . . . ?
C20 N2 C21 C22 -177.1(2) . . . . ?
C21 N2 C20 C19 -0.2(3) . . . . ?
C21 C17 C18 N4 178.5(2) . . . . ?
C21 C17 C18 C19 -1.6(3) . . . . ?
C22 N1 C11 C12 1.2(3) . . . . ?
C22 C14 C15 C16 -1.2(3) . . . . ?

_shelx_res_file                  
;
TITL genmw18_a.res in P-1
    genmw18.res
    created by SHELXL-2019/3 at 08:38:05 on 23-Jul-2025
REM Old TITL GENMW18 in P-1
REM SHELXT solution in P-1: R1 0.072, Rweak 0.011, Alpha 0.042
REM <I/s> 0.000 for 0 systematic absences, Orientation as input
REM Formula found by SHELXT: C22 Cl F6 N2 O4 P Ru
CELL 1.54184 7.0921 12.3101 15.0776 103.47 93.552 95.831
ZERR 2 0.0001 0.0001 0.0001 0.001 0.001 0.001
LATT 1
SFAC C H Cl F N O P Ru
UNIT 44 56.39 2 12 8 4.2 2 2
EQIV $1 2-X,1-Y,1-Z
EQIV $2 1-X,1-Y,1-Z
EQIV $3 1-X,-Y,1-Z
EQIV $4 +X,-1+Y,+Z

L.S. 12
PLAN  8
SIZE 0.028 0.109 0.173
TEMP -173
CONF
HTAB N3 F2_$2
HTAB N3 O2_$1
HTAB N3 O3_$2
HTAB N4 Cl1_$2
HTAB N4 O1
HTAB O1 F2
HTAB O1 F4
HTAB O1 O2
HTAB O2 Cl1_$4
HTAB O2 O1_$3
HTAB O3 F2
HTAB O3 F5
BOND $H
list 4
MORE -1
fmap 2 53
acta 149.008
REM <olex2.extras>
REM <HklSrc "%.\\Faces.hkl">
REM </olex2.extras>

WGHT    0.025400    2.708500
EXTI    0.001211
FVAR       3.94019   0.09803
RU1   8    0.850454    0.777798    0.780520    11.00000    0.01616    0.01077 =
         0.00958    0.00143    0.00186    0.00017
CL1   3    0.542248    0.807808    0.714935    11.00000    0.01783    0.01659 =
         0.01528    0.00420    0.00255    0.00186
N1    5    0.948600    0.790766    0.654912    11.00000    0.01589    0.01201 =
         0.01158    0.00221    0.00172   -0.00101
N2    5    0.780385    0.614216    0.698396    11.00000    0.01519    0.01245 =
         0.01193    0.00176    0.00144    0.00026
N3    5    1.059807    0.801788    0.387925    11.00000    0.02439    0.01766 =
         0.01600    0.00596    0.00377   -0.00451
N4    5    0.583803    0.313805    0.506826    11.00000    0.01898    0.01187 =
         0.01765    0.00325    0.00099   -0.00204
C1    1    1.027182    0.728235    0.886228    11.00000    0.02071    0.01685 =
         0.00789    0.00169   -0.00270    0.00255
C2    1    0.841955    0.741751    0.916630    11.00000    0.02470    0.02089 =
         0.00727    0.00555    0.00270    0.00135
AFIX  43
H2    2    0.773922    0.682756    0.936795    11.00000   -1.20000
AFIX   0
C3    1    0.759237    0.840395    0.917179    11.00000    0.02596    0.02580 =
         0.00761   -0.00089    0.00461    0.00825
AFIX  43
H3    2    0.633895    0.845582    0.935307    11.00000   -1.20000
AFIX   0
C4    1    0.858621    0.933643    0.891135    11.00000    0.03302    0.01584 =
         0.01043   -0.00410   -0.00308    0.00336
C5    1    1.042576    0.921733    0.863700    11.00000    0.02717    0.01389 =
         0.01467    0.00146   -0.00415   -0.00349
AFIX  43
H5    2    1.113504    0.982955    0.847657    11.00000   -1.20000
AFIX   0
C6    1    1.125895    0.819688    0.859299    11.00000    0.01659    0.01791 =
         0.01361    0.00048   -0.00285   -0.00288
AFIX  43
H6    2    1.248603    0.813161    0.838116    11.00000   -1.20000
AFIX   0
C7    1    1.109619    0.619737    0.885689    11.00000    0.02541    0.01443 =
         0.01734    0.00356    0.00145    0.00125
AFIX  13
H7    2    1.003036    0.556980    0.867778    11.00000   -1.20000
AFIX   0
C8    1    1.258072    0.595368    0.817792    11.00000    0.03840    0.02167 =
         0.03855    0.00732    0.01600    0.01085
AFIX 137
H8A   2    1.206859    0.601728    0.757576    11.00000   -1.50000
H8B   2    1.291103    0.519002    0.813334    11.00000   -1.50000
H8C   2    1.372159    0.649630    0.838603    11.00000   -1.50000
AFIX   0
C9    1    1.189417    0.623337    0.983115    11.00000    0.05538    0.03604 =
         0.02297    0.00805   -0.00344    0.02148
AFIX 137
H9A   2    1.295333    0.683760    1.002255    11.00000   -1.50000
H9B   2    1.234796    0.551154    0.984639    11.00000   -1.50000
H9C   2    1.089225    0.637404    1.024844    11.00000   -1.50000
AFIX   0
C10   1    0.763566    1.036769    0.888863    11.00000    0.04465    0.02130 =
         0.02251   -0.00200   -0.00462    0.01125
AFIX 137
H10A  2    0.831753    1.079902    0.851209    11.00000   -1.50000
H10B  2    0.765425    1.083403    0.951271    11.00000   -1.50000
H10C  2    0.631534    1.014251    0.862629    11.00000   -1.50000
AFIX   0
C11   1    1.045170    0.880742    0.635609    11.00000    0.01728    0.01353 =
         0.01503    0.00195    0.00018   -0.00227
AFIX  43
H11   2    1.087385    0.944262    0.684591    11.00000   -1.20000
AFIX   0
C12   1    1.086325    0.885746    0.548237    11.00000    0.01836    0.01317 =
         0.01852    0.00466    0.00296   -0.00209
AFIX  43
H12   2    1.157127    0.951319    0.538935    11.00000   -1.20000
AFIX   0
C13   1    1.025150    0.795548    0.473244    11.00000    0.01294    0.01553 =
         0.01685    0.00559    0.00299    0.00137
C14   1    0.924190    0.697970    0.492096    11.00000    0.01270    0.01296 =
         0.01456    0.00346    0.00112    0.00262
C15   1    0.856047    0.597279    0.423387    11.00000    0.01523    0.01500 =
         0.01112    0.00117    0.00186    0.00304
AFIX  43
H15   2    0.873682    0.594562    0.360994    11.00000   -1.20000
AFIX   0
C16   1    0.766552    0.505570    0.446074    11.00000    0.01578    0.01244 =
         0.01327    0.00087    0.00109    0.00202
AFIX  43
H16   2    0.722269    0.440233    0.399126    11.00000   -1.20000
AFIX   0
C17   1    0.737929    0.505679    0.539145    11.00000    0.01165    0.01256 =
         0.01345    0.00160    0.00155    0.00121
C18   1    0.650687    0.410258    0.567180    11.00000    0.01261    0.01209 =
         0.01736    0.00307    0.00115    0.00121
C19   1    0.638239    0.421830    0.661200    11.00000    0.01719    0.01382 =
         0.01709    0.00561    0.00275   -0.00060
AFIX  43
H19   2    0.586421    0.359636    0.682887    11.00000   -1.20000
AFIX   0
C20   1    0.700974    0.523317    0.722679    11.00000    0.01739    0.01567 =
         0.01333    0.00457    0.00423    0.00082
AFIX  43
H20   2    0.686875    0.528801    0.785763    11.00000   -1.20000
AFIX   0
C21   1    0.799498    0.603918    0.607064    11.00000    0.01358    0.01128 =
         0.01234    0.00260    0.00163    0.00137
C22   1    0.892896    0.700198    0.583501    11.00000    0.01156    0.01320 =
         0.01168    0.00256    0.00000    0.00213

P1    7    0.327959    0.235776    0.828842    11.00000    0.03932    0.02145 =
         0.01748    0.00494    0.00221   -0.00179
F1    4    0.382649    0.169711    0.903657    11.00000    0.07307    0.04790 =
         0.03063    0.02323    0.02245    0.02688
F2    4    0.273567    0.298960    0.750186    11.00000    0.04467    0.04558 =
         0.03810    0.02297   -0.01835   -0.01523
F3    4    0.540870    0.244407    0.803132    11.00000    0.04275    0.06476 =
         0.05186    0.03466    0.01171    0.00384
F4    4    0.279637    0.119036    0.753273    11.00000    0.11179    0.02915 =
         0.03531   -0.00446    0.01078   -0.02595
F5    4    0.112126    0.224227    0.852717    11.00000    0.04637    0.09083 =
         0.07158    0.03354    0.01952    0.00721
F6    4    0.368192    0.350879    0.902861    11.00000    0.08974    0.02886 =
         0.04089   -0.00614   -0.02031    0.01626
O1    6    0.395153    0.130329    0.571949    11.00000    0.02440    0.01688 =
         0.02189    0.00527    0.00410    0.00194
O2    6    0.661066   -0.002109    0.610593    11.00000    0.02820    0.01898 =
         0.01982    0.00841    0.00461    0.00089
AFIX   6
O3    6   -0.087638    0.345834    0.788617    21.00000    0.02661    0.01322 =
         0.01697    0.00265   -0.00011    0.00103
H3C   2    0.012472    0.313011    0.797534    21.00000   -1.50000
H3D   2   -0.067095    0.372324    0.740941    21.00000   -1.50000
AFIX   0

H3A   2    1.122060    0.856360    0.381171    11.00000    0.02580
H4A   2    0.578789    0.302868    0.447553    11.00000    0.02748
H3B   2    1.013466    0.746576    0.342272    11.00000    0.03259
H2A   2    0.660226   -0.042477    0.563043    11.00000    0.03212
H1A   2    0.327703    0.154008    0.614040    11.00000    0.04340
H4B   2    0.531923    0.262754    0.525006    11.00000    0.02647
H1B   2    0.473520    0.090015    0.587047    11.00000    0.04929
H2B   2    0.631998   -0.036379    0.646795    11.00000    0.04765
HKLF 4


REM  genmw18_a.res in P-1
REM wR2 = 0.0696, GooF = S = 1.044, Restrained GooF = 1.044 for all data
REM R1 = 0.0289 for 5328 Fo > 4sig(Fo) and 0.0293 for all 5429 data
REM 383 parameters refined using 0 restraints

END

WGHT      0.0254      2.7069

REM Highest difference peak  0.851,  deepest hole -0.673,  1-sigma level  0.083
Q1    1   0.1870  0.3008  0.8786  11.00000  0.05    0.85
Q2    1   0.4818  0.3595  0.8630  11.00000  0.05    0.83
Q3    1   0.1821  0.3175  0.7794  11.00000  0.05    0.70
Q4    1   0.7918  0.6625  0.7271  11.00000  0.05    0.49
Q5    1   0.4821  0.2136  0.9300  11.00000  0.05    0.49
Q6    1   0.8926  0.7987  0.8518  11.00000  0.05    0.44
Q7    1   0.6954  0.4626  0.5555  11.00000  0.05    0.43
Q8    1   0.8295  0.7617  0.7034  11.00000  0.05    0.43
;
_shelx_res_checksum              52542
_olex2_submission_original_sample_id genmw18
_olex2_submission_special_instructions 'No special instructions were received'
_oxdiff_exptl_absorpt_empirical_details 
;
Empirical correction (ABSPACK) includes:
- Absorption correction using spherical harmonics
- Frame scaling
;
_oxdiff_exptl_absorpt_empirical_full_max 1.347
_oxdiff_exptl_absorpt_empirical_full_min 0.796
